# Supplementary material for: Copper conductive patterns through spray-pyrolysis of copper-diethanolamine complex solution
Source: PLoS One. 2018 Jul 3;13(7):e0200084. doi: 10.1371/journal.pone.0200084 (PMC6029799; doi:10.1371/journal.pone.0200084)
Supplement: S1 File — (XLSX) [file pone.0200084.s001.xlsx]

## Sheet: 0.15 M ink
Temp [C]	Weight [%]	DTA [uV]
30.573	100	-4.77354
30.7618	99.9827	-4.81366
30.8624	99.9652	-4.8516
30.9655	99.9472	-4.88789
31.0712	99.9293	-4.9247
31.173	99.9109	-4.95821
31.28	99.8924	-4.98695
31.3793	99.874	-5.01782
31.4812	99.8556	-5.04774
31.5728	99.8366	-5.07465
31.6683	99.818	-5.10272
31.76	99.7991	-5.12986
31.8555	99.7799	-5.15333
31.937	99.7609	-5.1751
32.0185	99.7414	-5.1964
32.1089	99.7217	-5.21856
32.1891	99.7022	-5.24249
32.2668	99.6828	-5.26756
32.3495	99.6627	-5.2925
32.4323	99.6433	-5.31565
32.5061	99.6239	-5.33892
32.5838	99.6045	-5.35959
32.6615	99.5846	-5.38037
32.7298	99.5652	-5.40004
32.7994	99.5457	-5.42059
32.8739	99.5261	-5.43946
32.9411	99.5064	-5.46125
33.0009	99.4869	-5.47899
33.0742	99.4673	-5.49305
33.1377	99.4467	-5.50406
33.1976	99.4261	-5.51346
33.2586	99.4048	-5.52143
33.3234	99.3833	-5.53357
33.3808	99.362	-5.54936
33.4443	99.3409	-5.56803
33.5053	99.3197	-5.58581
33.5603	99.2987	-5.60054
33.625	99.2783	-5.6126
33.6788	99.2573	-5.62336
33.7362	99.2368	-5.63434
33.7826	99.2159	-5.64454
33.84	99.1958	-5.65891
33.8864	99.1744	-5.6674
33.9401	99.1537	-5.67614
33.989	99.1324	-5.68187
34.0488	99.1113	-5.6922
34.1001	99.0896	-5.70213
34.149	99.0688	-5.71674
34.1954	99.0474	-5.73028
34.2406	99.0264	-5.74227
34.2845	99.006	-5.74895
34.3297	98.985	-5.75211
34.3786	98.9642	-5.75558
34.4238	98.943	-5.76223
34.4677	98.9215	-5.77244
34.508	98.8999	-5.78531
34.5422	98.8781	-5.79827
34.5777	98.8564	-5.81084
34.6216	98.8349	-5.81832
34.6595	98.814	-5.82422
34.6912	98.7924	-5.82866
34.7376	98.7714	-5.83413
34.7828	98.7501	-5.83926
34.8219	98.729	-5.84226
34.861	98.7074	-5.84284
34.9013	98.6861	-5.84365
34.9367	98.6639	-5.84109
34.9685	98.6416	-5.83836
34.999	98.6203	-5.8385
35.0308	98.5987	-5.8392
35.065	98.5773	-5.84054
35.0992	98.5564	-5.84291
35.1297	98.5361	-5.84534
35.1614	98.5145	-5.85011
35.1981	98.4932	-5.85766
35.2311	98.4717	-5.86075
35.2616	98.4497	-5.865
35.2909	98.4278	-5.86604
35.3239	98.4062	-5.86561
35.352	98.3847	-5.8658
35.3801	98.3634	-5.86795
35.4057	98.3423	-5.86761
35.4338	98.3211	-5.86721
35.457	98.2999	-5.86519
35.4863	98.2786	-5.8624
35.5181	98.2566	-5.86035
35.5425	98.2353	-5.86014
35.5633	98.2137	-5.86319
35.5852	98.1919	-5.86624
35.606	98.1702	-5.86761
35.628	98.1492	-5.86673
35.6585	98.1278	-5.86333
35.6891	98.1065	-5.85849
35.7171	98.0856	-5.85627
35.7391	98.064	-5.85128
35.7636	98.0424	-5.84943
35.7843	98.0205	-5.84824
35.8063	97.9986	-5.84513
35.8271	97.9764	-5.84084
35.8552	97.9552	-5.84003
35.8686	97.9336	-5.83518
35.8906	97.9125	-5.8298
35.915	97.8909	-5.82964
35.9394	97.87	-5.82951
35.9602	97.849	-5.82735
35.9907	97.8274	-5.82751
36.009	97.8057	-5.82704
36.031	97.7846	-5.82411
36.0493	97.7629	-5.82048
36.0579	97.7403	-5.81515
36.0701	97.7193	-5.80981
36.0872	97.6985	-5.80693
36.1055	97.6773	-5.80337
36.1238	97.6563	-5.79659
36.1556	97.636	-5.79411
36.1739	97.6151	-5.79231
36.1935	97.5936	-5.78755
36.2044	97.5723	-5.78098
36.2216	97.5508	-5.7764
36.2325	97.5293	-5.77025
36.2533	97.5078	-5.7622
36.2704	97.4862	-5.75653
36.2863	97.4647	-5.75213
36.3022	97.4431	-5.74982
36.3168	97.4212	-5.74571
36.3266	97.3999	-5.74087
36.34	97.3788	-5.73625
36.3535	97.3575	-5.73307
36.3681	97.3364	-5.72718
36.3852	97.3158	-5.72197
36.3999	97.2946	-5.71547
36.4145	97.2737	-5.70972
36.4341	97.2527	-5.70644
36.4487	97.2316	-5.70619
36.456	97.2109	-5.70579
36.4768	97.1897	-5.70469
36.4927	97.1663	-5.70035
36.5024	97.1471	-5.69291
36.5098	97.126	-5.68298
36.5244	97.1028	-5.67487
36.5318	97.0838	-5.67171
36.5403	97.0613	-5.66788
36.5489	97.043	-5.66292
36.5586	97.0225	-5.65755
36.5782	96.9993	-5.6487
36.5867	96.9788	-5.63998
36.5916	96.9601	-5.63251
36.5989	96.9381	-5.62758
36.616	96.9147	-5.62361
36.6234	96.894	-5.61617
36.6307	96.8725	-5.60876
36.6441	96.8513	-5.60265
36.6588	96.8309	-5.59446
36.6649	96.8126	-5.5865
36.6673	96.7895	-5.58402
36.6759	96.7714	-5.58268
36.6844	96.7502	-5.57884
36.6979	96.7294	-5.57601
36.7089	96.7084	-5.57252
36.7186	96.6871	-5.56614
36.7333	96.6646	-5.55967
36.7394	96.6458	-5.55633
36.7479	96.6255	-5.55289
36.754	96.6051	-5.54901
36.7638	96.5826	-5.54352
36.7687	96.5645	-5.53474
36.7797	96.5439	-5.52455
36.787	96.5203	-5.51293
36.7992	96.4997	-5.50364
36.8066	96.4787	-5.49646
36.82	96.4574	-5.49403
36.831	96.4371	-5.49005
36.8371	96.4188	-5.48685
36.8444	96.398	-5.48189
36.8493	96.3748	-5.47597
36.8505	96.3562	-5.46906
36.8542	96.3356	-5.46246
36.8591	96.315	-5.45607
36.8701	96.2919	-5.44749
36.8798	96.2735	-5.44072
36.8872	96.2517	-5.43552
36.8957	96.2326	-5.43253
36.9055	96.2101	-5.42795
36.9079	96.19	-5.42413
36.9116	96.1715	-5.41984
36.9128	96.1511	-5.41355
36.9189	96.1312	-5.40645
36.9238	96.108	-5.39812
36.9324	96.0892	-5.3915
36.9385	96.0688	-5.38434
36.9458	96.0463	-5.37602
36.9519	96.0272	-5.3681
36.9617	96.0052	-5.35815
36.9629	95.9874	-5.35282
36.9653	95.965	-5.34477
36.9727	95.9455	-5.33761
36.9788	95.9254	-5.33049
36.9763	95.9077	-5.32633
36.9763	95.8852	-5.31921
36.9824	95.8647	-5.31578
36.9922	95.8438	-5.31332
36.9934	95.8249	-5.31038
37.0056	95.804	-5.3064
37.0154	95.7818	-5.30119
37.0215	95.7616	-5.29512
37.0178	95.7417	-5.28622
37.0227	95.7236	-5.27883
37.0227	95.7019	-5.27202
37.0264	95.6839	-5.26912
37.0313	95.6617	-5.26617
37.041	95.641	-5.26432
37.0447	95.6231	-5.2633
37.0496	95.6025	-5.25995
37.0533	95.5826	-5.25591
37.052	95.5602	-5.24962
37.052	95.5427	-5.24383
37.0569	95.5226	-5.23728
37.063	95.5001	-5.22983
37.0691	95.482	-5.2203
37.0752	95.462	-5.20878
37.085	95.4397	-5.19886
37.0862	95.4196	-5.19225
37.0875	95.3997	-5.1823
37.0936	95.3794	-5.17549
37.096	95.3597	-5.1707
37.1009	95.3396	-5.16613
37.1094	95.3199	-5.16325
37.1143	95.3004	-5.16015
37.1192	95.2811	-5.15571
37.118	95.2609	-5.15043
37.1204	95.2409	-5.14516
37.1204	95.2209	-5.13623
37.1229	95.2005	-5.12852
37.1217	95.1804	-5.12011
37.1314	95.1603	-5.11549
37.1302	95.1409	-5.10945
37.1363	95.1208	-5.10442
37.1412	95.1012	-5.10096
37.1461	95.0811	-5.09951
37.151	95.0614	-5.09419
37.162	95.0411	-5.08901
37.1644	95.0213	-5.08384
37.1681	95.0015	-5.07801
37.1717	94.9816	-5.07219
37.1668	94.9623	-5.06753
37.1668	94.9426	-5.06062
37.1693	94.9228	-5.05311
37.1681	94.9029	-5.04814
37.1705	94.8838	-5.04234
37.1803	94.8636	-5.03515
37.1815	94.8436	-5.03048
37.1827	94.8239	-5.02619
37.1876	94.804	-5.02203
37.1901	94.7836	-5.01794
37.1888	94.7643	-5.01418
37.1913	94.7451	-5.01081
37.1937	94.7256	-5.00667
37.1949	94.7065	-5.00055
37.1962	94.6872	-4.99543
37.2023	94.6675	-4.99188
37.2023	94.6477	-4.99039
37.1986	94.6281	-4.98552
37.2059	94.608	-4.98145
37.2108	94.5882	-4.97629
37.2133	94.5685	-4.97006
37.2181	94.5491	-4.95964
37.2291	94.5297	-4.95463
37.2267	94.51	-4.94752
37.2267	94.4913	-4.93931
37.2242	94.4722	-4.93033
37.2267	94.4527	-4.92582
37.2267	94.4335	-4.92002
37.2316	94.4145	-4.91431
37.2304	94.3947	-4.91141
37.2328	94.375	-4.91069
37.2304	94.3556	-4.90762
37.2316	94.3359	-4.90328
37.2352	94.3167	-4.89966
37.2413	94.2972	-4.89398
37.2462	94.2785	-4.8844
37.2511	94.2596	-4.87551
37.2536	94.2403	-4.86892
37.2572	94.2207	-4.86385
37.2597	94.2013	-4.86005
37.2621	94.1815	-4.85788
37.2584	94.1618	-4.85414
37.2536	94.1428	-4.85014
37.2511	94.1236	-4.84377
37.2597	94.105	-4.83584
37.2621	94.0853	-4.83056
37.267	94.0665	-4.82616
37.2743	94.0472	-4.82004
37.2731	94.0277	-4.81595
37.267	94.0082	-4.81197
37.2694	93.9895	-4.80544
37.2707	93.9701	-4.79937
37.2694	93.9509	-4.79662
37.2694	93.9326	-4.79165
37.2707	93.9138	-4.78895
37.2682	93.8954	-4.78712
	-3.36149
37.2755	93.8768	-4.78523
37.2853	93.8582	-4.77896
37.2841	93.8391	-4.77235
37.2865	93.8199	-4.76507
37.289	93.8006	-4.75657
37.2878	93.7813	-4.74949
37.2829	93.7623	-4.74769
37.2914	93.7431	-4.7467
37.2914	93.7247	-4.74381
37.2926	93.7056	-4.74226
37.2926	93.6871	-4.73689
37.2963	93.6684	-4.72996
37.3	93.6498	-4.72273
37.3085	93.6299	-4.71623
37.3134	93.6111	-4.70911
37.3183	93.5918	-4.70474
37.322	93.5725	-4.69631
37.3281	93.5538	-4.68909
37.3244	93.5354	-4.67812
37.3317	93.5167	-4.66998
37.3354	93.4977	-4.66304
37.3415	93.4792	-4.65779
37.3452	93.46	-4.65566
37.3623	93.4413	-4.6586
37.3696	93.4219	-4.65697
37.3769	93.4024	-4.65055
37.3891	93.3831	-4.64804
37.3952	93.3639	-4.64431
37.4038	93.3447	-4.63785
37.4221	93.326	-4.63553
37.449	93.3078	-4.63745
37.4722	93.289	-4.63595
37.4954	93.2703	-4.63111
37.5149	93.251	-4.62952
37.532	93.2318	-4.62448
37.5503	93.2124	-4.61695
37.5601	93.1931	-4.61235
37.5784	93.1742	-4.61282
37.5992	93.1554	-4.61282
37.6212	93.1364	-4.61721
37.6456	93.1176	-4.61984
37.6761	93.0989	-4.6203
37.7042	93.0792	-4.62268
37.7384	93.0599	-4.62637
37.7628	93.0406	-4.62868
37.7885	93.0211	-4.63492
37.8141	93.001	-4.6435
37.8471	92.982	-4.64636
37.8728	92.9627	-4.64678
37.9119	92.9435	-4.64776
37.9509	92.9246	-4.65005
37.99	92.9063	-4.6505
38.0218	92.8872	-4.65266
38.0657	92.8679	-4.65826
38.0975	92.8485	-4.66374
38.128	92.8291	-4.66895
38.1683	92.8091	-4.6768
38.2099	92.7896	-4.68806
38.244	92.7702	-4.7002
38.2831	92.7509	-4.70915
38.3247	92.731	-4.72036
38.365	92.7117	-4.73155
38.4077	92.692	-4.74299
38.4529	92.6725	-4.75481
38.5066	92.6527	-4.76961
38.5567	92.6327	-4.78268
38.6068	92.6124	-4.79612
38.6617	92.592	-4.80865
38.7155	92.5721	-4.81668
38.7643	92.552	-4.82459
38.8156	92.5323	-4.83585
38.8718	92.5128	-4.84619
38.9255	92.4934	-4.85752
38.9756	92.473	-4.87458
39.0367	92.4524	-4.89427
39.1026	92.4315	-4.90968
39.1625	92.4103	-4.92491
39.2284	92.3891	-4.93903
39.298	92.3679	-4.95393
39.364	92.3471	-4.97043
39.4275	92.3264	-4.98818
39.4971	92.3059	-5.00555
39.5655	92.2851	-5.02507
39.629	92.2645	-5.04461
39.6913	92.2436	-5.06458
39.7621	92.2226	-5.08806
39.8281	92.2012	-5.11
39.8965	92.1796	-5.12857
39.9771	92.158	-5.14555
40.0504	92.1365	-5.16412
40.12	92.1152	-5.17993
40.1933	92.0936	-5.19888
40.2678	92.0725	-5.22101
40.3349	92.051	-5.24334
40.4094	92.0291	-5.26396
40.4852	92.0067	-5.28421
40.5621	91.9842	-5.30689
40.6476	91.9615	-5.33108
40.7282	91.9385	-5.35532
40.8137	91.9163	-5.37962
40.8992	91.8935	-5.40719
40.9896	91.8713	-5.43694
41.0665	91.8484	-5.46392
41.1557	91.8262	-5.49183
41.2375	91.8032	-5.52039
41.3218	91.7802	-5.54477
41.4048	91.757	-5.56805
41.4964	91.7341	-5.59468
41.5856	91.7105	-5.62308
41.6747	91.687	-5.64736
41.7675	91.6639	-5.67267
41.8543	91.6401	-5.69921
41.9385	91.6162	-5.72458
42.0252	91.5924	-5.74933
42.1205	91.5683	-5.77969
42.2133	91.544	-5.81159
42.3086	91.5196	-5.84376
42.4002	91.4953	-5.87519
42.4942	91.4702	-5.906
42.5895	91.4457	-5.93489
42.6835	91.4212	-5.96453
42.7825	91.3967	-5.99602
42.8899	91.3709	-6.02741
42.9901	91.3468	-6.05971
43.0878	91.3215	-6.09314
43.1892	91.2961	-6.12531
43.2917	91.2703	-6.15233
43.3846	91.2446	-6.18415
43.4847	91.2183	-6.21812
43.5897	91.1921	-6.25258
43.6936	91.1663	-6.28677
43.7961	91.1402	-6.31995
43.9061	91.1148	-6.35216
44.0172	91.0885	-6.3857
44.1259	91.0621	-6.42077
44.2309	91.035	-6.45803
44.3347	91.0078	-6.49693
44.4373	90.9802	-6.53522
44.5448	90.953	-6.57077
44.6486	90.9273	-6.60609
44.7549	90.9017	-6.64068
44.8624	90.8752	-6.6732
44.982	90.848	-6.70584
45.0895	90.8203	-6.74231
45.2043	90.7906	-6.77949
45.3204	90.7607	-6.81739
45.4376	90.7313	-6.8623
45.5402	90.7018	-6.90521
45.655	90.6722	-6.94492
45.7673	90.6425	-6.98085
45.8773	90.6129	-7.01813
45.9884	90.5832	-7.05419
46.0981	90.5538	-7.09023
46.2047	90.5238	-7.12571
46.3136	90.4946	-7.16388
46.4191	90.4643	-7.20403
46.5326	90.4339	-7.24582
46.6532	90.4031	-7.2877
46.7632	90.3721	-7.33359
46.8791	90.3407	-7.38119
46.995	90.3092	-7.42822
47.1074	90.278	-7.47459
47.2152	90.2464	-7.52498
47.3334	90.2149	-7.57253
47.4423	90.1825	-7.61867
47.5582	90.1508	-7.6655
47.673	90.1183	-7.71236
47.7923	90.0858	-7.75364
47.9047	90.0532	-7.79403
48.0194	90.0197	-7.83499
48.133	89.9861	-7.87535
48.2477	89.9527	-7.91757
48.3717	89.9192	-7.96558
48.4923	89.8852	-8.01616
48.6139	89.8523	-8.07155
48.7368	89.8179	-8.12906
48.8573	89.7834	-8.18142
48.9709	89.7486	-8.23242
49.0868	89.7131	-8.28411
49.2096	89.6777	-8.33165
49.3324	89.6424	-8.37795
49.4587	89.607	-8.43034
49.5839	89.5712	-8.48589
49.7114	89.5362	-8.54127
49.8296	89.5	-8.59659
49.9559	89.4641	-8.65113
50.0799	89.4275	-8.70303
50.2051	89.3906	-8.75225
50.3325	89.3536	-8.79939
50.46	89.3161	-8.84972
50.5817	89.2782	-8.9046
50.6952	89.2403	-8.96018
50.8169	89.2022	-9.01672
50.934	89.1638	-9.07357
51.0591	89.1255	-9.12848
51.1808	89.0871	-9.18208
51.3152	89.0485	-9.2371
51.4439	89.0096	-9.29276
51.5737	88.9698	-9.35509
51.7023	88.9304	-9.41829
51.8321	88.8899	-9.47864
51.9572	88.8494	-9.54014
52.0812	88.8084	-9.60144
52.211	88.7679	-9.6586
52.3304	88.7266	-9.7145
52.4579	88.6857	-9.77412
52.5842	88.6441	-9.83285
52.707	88.6026	-9.89158
52.8322	88.5603	-9.9528
52.9654	88.5175	-10.0175
53.0929	88.4745	-10.0833
53.2227	88.4312	-10.1465
53.3548	88.3879	-10.21
53.4846	88.3447	-10.273
53.6144	88.3016	-10.3373
53.7454	88.2579	-10.4004
53.8775	88.2144	-10.465
54.0073	88.1707	-10.532
54.1428	88.1259	-10.5963
54.2761	88.0812	-10.661
54.4059	88.0356	-10.7226
54.5403	87.99	-10.7819
54.6736	87.9437	-10.8434
54.8046	87.8978	-10.9088
54.9343	87.8515	-10.9707
55.0688	87.8055	-11.0369
55.1951	87.7589	-11.1102
55.3307	87.7123	-11.1807
55.4651	87.6646	-11.2492
55.596	87.6165	-11.3185
55.7316	87.5685	-11.3906
55.8719	87.5195	-11.4618
56.0063	87.4707	-11.5336
56.1384	87.4219	-11.6043
56.2728	87.373	-11.6783
56.4084	87.3234	-11.7509
56.5428	87.2743	-11.8212
56.6738	87.2244	-11.8903
56.8059	87.1737	-11.9619
56.9496	87.1231	-12.0345
57.0794	87.0715	-12.108
57.2127	87.0201	-12.1829
57.3482	86.9676	-12.2597
57.485	86.9145	-12.3355
57.6171	86.8612	-12.4084
57.755	86.8086	-12.4851
57.8906	86.7553	-12.5638
58.0308	86.7026	-12.6392
58.1641	86.6505	-12.7155
58.3008	86.5968	-12.7914
58.4457	86.5428	-12.8643
58.5847	86.4878	-12.9391
58.7226	86.4321	-13.0192
58.8584	86.3764	-13.1012
58.9915	86.3208	-13.1883
59.119	86.2647	-13.2705
59.2554	86.2088	-13.3513
59.3963	86.1528	-13.4342
59.5361	86.0962	-13.5187
59.6726	86.0393	-13.6024
59.8112	85.9815	-13.6895
59.9466	85.9238	-13.7744
60.0819	85.8651	-13.8554
60.2139	85.8064	-13.9372
60.3492	85.7472	-14.0201
60.4845	85.6882	-14.1043
60.6109	85.628	-14.1913
60.7361	85.5683	-14.2817
60.8748	85.5081	-14.3716
61.0057	85.4475	-14.4537
61.1387	85.3865	-14.539
61.2796	85.3246	-14.6249
61.4172	85.2628	-14.7082
61.5503	85.2003	-14.7907
61.6879	85.1384	-14.8835
61.8198	85.0754	-14.9766
61.9529	85.0127	-15.0639
62.0893	84.9492	-15.1561
62.2269	84.8855	-15.2486
62.3633	84.821	-15.3409
62.502	84.7561	-15.4294
62.6362	84.6907	-15.5244
62.7715	84.6247	-15.6189
62.9069	84.5588	-15.711
63.0422	84.492	-15.8045
63.1764	84.426	-15.9006
63.3184	84.3591	-15.9935
63.4627	84.2915	-16.0877
63.598	84.223	-16.1871
63.7389	84.155	-16.2827
63.8854	84.0865	-16.3747
64.0252	84.0171	-16.4689
64.1583	83.9486	-16.5649
64.2947	83.8792	-16.6602
64.4323	83.8093	-16.7577
64.5654	83.7387	-16.8582
64.7041	83.6689	-16.9579
64.845	83.5982	-17.0567
64.9937	83.5276	-17.1567
65.1346	83.4564	-17.256
65.2744	83.3841	-17.3573
65.412	83.3118	-17.4587
65.5563	83.2385	-17.5578
65.6882	83.1656	-17.6571
65.8235	83.0915	-17.7552
65.9577	83.0181	-17.8505
66.0998	82.9434	-17.9505
66.2373	82.8686	-18.0506
66.3816	82.7935	-18.1508
66.5214	82.7181	-18.2567
66.6679	82.6427	-18.3637
66.811	82.5659	-18.4674
66.9464	82.4898	-18.5691
67.0851	82.4116	-18.673
67.2282	82.3342	-18.7704
67.368	82.2559	-18.8696
67.5089	82.1785	-18.97
67.6476	82.1	-19.0744
67.7863	82.0216	-19.1766
67.9283	81.9427	-19.2834
68.0692	81.863	-19.391
68.2034	81.7826	-19.5023
68.3432	81.7013	-19.6089
68.4852	81.6204	-19.7167
68.6228	81.5382	-19.8251
68.7659	81.4558	-19.9327
68.9091	81.3734	-20.041
69.0567	81.2904	-20.155
69.201	81.2075	-20.2695
69.3486	81.1237	-20.3802
69.4895	81.0406	-20.4935
69.6327	80.9558	-20.6004
69.7736	80.871	-20.7034
69.9134	80.7849	-20.8067
70.0576	80.6992	-20.9152
70.2042	80.6122	-21.0221
70.3562	80.5263	-21.1323
70.5005	80.4401	-21.2449
70.6481	80.3539	-21.3555
70.7857	80.2676	-21.465
70.9255	80.1804	-21.5701
71.0593	80.093	-21.6779
71.1973	80.0046	-21.7828
71.332	79.9161	-21.8883
71.4743	79.8263	-21.9903
71.6112	79.7369	-22.0991
71.7556	79.6469	-22.2065
71.8936	79.557	-22.3148
72.0337	79.4664	-22.4266
72.1738	79.3757	-22.5365
72.3215	79.2848	-22.6423
72.4573	79.1932	-22.7488
72.605	79.1013	-22.8558
72.7419	79.0084	-22.9599
72.8863	78.9159	-23.0671
73.0243	78.823	-23.1739
73.1709	78.7295	-23.2757
73.311	78.636	-23.378
73.463	78.5422	-23.4776
73.6042	78.4479	-23.5766
73.7475	78.353	-23.6809
73.8898	78.2584	-23.7885
74.031	78.1622	-23.8982
74.1744	78.0666	-24.0122
74.3177	77.9693	-24.1267
74.4632	77.8725	-24.2362
74.6044	77.7748	-24.3438
74.7467	77.678	-24.4505
74.889	77.5809	-24.5504
75.0302	77.483	-24.6486
75.1692	77.385	-24.7476
75.3083	77.2861	-24.848
75.4505	77.1868	-24.95
75.5939	77.0862	-25.0566
75.7394	76.9866	-25.1627
75.8849	76.8856	-25.2676
76.0347	76.7852	-25.3687
76.1792	76.6841	-25.4717
76.3204	76.5832	-25.5699
76.4702	76.482	-25.6741
76.6179	76.3801	-25.781
76.7612	76.2787	-25.8902
76.9078	76.1761	-25.9909
77.0566	76.0737	-26.0945
77.1999	75.9702	-26.1938
77.3444	75.8672	-26.2924
77.492	75.763	-26.3919
77.6365	75.659	-26.4931
77.782	75.5548	-26.5936
77.9189	75.4502	-26.6934
78.0633	75.3453	-26.7886
78.2099	75.2402	-26.8803
78.3629	75.1354	-26.9744
78.516	75.0282	-27.0695
78.6701	74.9221	-27.1677
78.8243	74.8152	-27.2649
78.9773	74.7082	-27.3643
79.1314	74.6006	-27.4599
79.2845	74.4943	-27.5566
79.4376	74.3872	-27.6472
79.5928	74.2795	-27.7394
79.7415	74.1723	-27.8323
79.8892	74.0639	-27.9237
80.039	73.9561	-28.0125
80.1921	73.8467	-28.1042
80.3322	73.7379	-28.1959
80.4755	73.6277	-28.2849
80.6167	73.5184	-28.3736
80.759	73.4082	-28.4628
80.9024	73.2987	-28.5487
81.064	73.189	-28.6314
81.2182	73.0786	-28.7133
81.3831	72.9687	-28.7949
81.5351	72.8578	-28.8742
81.7	72.7469	-28.9512
81.8477	72.6352	-29.0302
82.0039	72.5245	-29.1076
82.1441	72.4124	-29.1839
82.3004	72.3011	-29.2604
82.4502	72.1895	-29.3341
82.6	72.0777	-29.405
82.7509	71.9659	-29.4748
82.9116	71.8542	-29.5423
83.0608	71.7426	-29.6097
83.2069	71.6299	-29.6788
83.3614	71.5179	-29.7473
83.519	71.4053	-29.8152
83.6672	71.2927	-29.879
83.8332	71.1798	-29.9363
83.9898	71.0673	-29.9915
84.1506	70.955	-30.0466
84.304	70.8413	-30.0989
84.47	70.7292	-30.1576
84.6182	70.6153	-30.2175
84.7758	70.5021	-30.2738
84.9292	70.3879	-30.3275
85.0932	70.2748	-30.3775
85.255	70.1603	-30.4244
85.4126	70.0467	-30.4698
85.5703	69.9333	-30.5145
85.7342	69.819	-30.5546
85.8855	69.7061	-30.5948
86.0442	69.5919	-30.6321
86.1934	69.4793	-30.6702
86.35	69.3644	-30.7035
86.4992	69.2512	-30.7385
86.6579	69.1369	-30.7729
86.8082	69.0232	-30.8022
86.9837	68.9089	-30.8273
87.1455	68.7952	-30.8559
87.3063	68.6821	-30.8811
87.4744	68.5675	-30.9008
87.6415	68.4549	-30.9212
87.8118	68.3411	-30.9408
87.9841	68.2289	-30.9564
88.1543	68.1154	-30.9697
88.3256	68.0029	-30.9838
88.4927	67.8892	-30.9974
88.6535	67.7762	-31.0026
88.8132	67.6636	-31.0076
88.973	67.5507	-31.0126
89.1253	67.4386	-31.0119
89.2872	67.3252	-31.0081
89.4501	67.2141	-31.0039
89.6245	67.1011	-30.996
89.8042	66.9892	-30.9852
89.9839	66.8764	-30.9765
90.1531	66.7653	-30.9604
90.3233	66.6528	-30.9444
90.4936	66.5413	-30.9274
90.6659	66.4307	-30.9082
90.834	66.32	-30.8848
91.0137	66.2102	-30.8653
91.185	66.0993	-30.8391
91.3563	65.9899	-30.8095
91.5276	65.8792	-30.7765
91.7021	65.7696	-30.7467
91.8713	65.6594	-30.7138
92.0446	65.5504	-30.6799
92.2212	65.4409	-30.6379
92.3967	65.3318	-30.5976
92.5701	65.2242	-30.5486
92.7477	65.115	-30.4952
92.9284	65.0078	-30.4411
93.1081	64.9001	-30.3888
93.291	64.793	-30.3305
93.4759	64.6853	-30.2694
93.6588	64.5796	-30.2076
93.8469	64.4727	-30.1439
94.0297	64.3661	-30.0784
94.2094	64.261	-30.0119
94.3946	64.1544	-29.941
94.5722	64.0496	-29.8682
94.7427	63.9444	-29.7982
94.9264	63.8409	-29.7234
95.104	63.7361	-29.6458
95.2776	63.6334	-29.568
95.4572	63.5295	-29.4872
95.6368	63.4262	-29.3993
95.8002	63.323	-29.3103
95.9849	63.2203	-29.219
96.1686	63.1188	-29.1264
96.3473	63.0166	-29.0312
96.5279	62.9161	-28.9324
96.7126	62.8151	-28.8344
96.8872	62.7158	-28.7345
97.0648	62.6155	-28.6395
97.2485	62.5159	-28.538
97.4342	62.4158	-28.4327
97.6209	62.3163	-28.3245
97.8107	62.2174	-28.2117
97.9975	62.1189	-28.091
98.1781	62.0225	-27.9743
98.3598	61.9258	-27.858
98.5485	61.8308	-27.7379
98.7332	61.7349	-27.6164
98.9251	61.64	-27.4927
99.1138	61.5445	-27.3644
99.3077	61.4501	-27.2363
99.4934	61.3547	-27.1052
99.6832	61.2602	-26.9744
99.8719	61.1671	-26.842
100.061	61.0733	-26.7063
100.247	60.9811	-26.5647
100.439	60.8894	-26.4265
100.627	60.799	-26.2847
100.815	60.7077	-26.1394
101.012	60.6181	-25.9928
101.205	60.5276	-25.8491
101.397	60.438	-25.7015
101.588	60.3477	-25.5511
101.777	60.2585	-25.401
101.968	60.1706	-25.2519
102.153	60.0826	-25.0979
102.347	59.9963	-24.9436
102.546	59.9098	-24.7921
102.742	59.8245	-24.6361
102.942	59.7387	-24.4753
103.14	59.6538	-24.3163
103.338	59.5687	-24.1546
103.535	59.4847	-23.9862
103.734	59.4011	-23.8173
103.929	59.3173	-23.6517
104.132	59.2352	-23.4834
104.322	59.1526	-23.3123
104.52	59.0713	-23.1416
104.721	58.9895	-22.97
104.916	58.9092	-22.7972
105.11	58.8289	-22.6203
105.32	58.7493	-22.445
105.518	58.6701	-22.2681
105.707	58.5911	-22.0895
105.905	58.5136	-21.9058
106.108	58.4353	-21.7275
106.305	58.3587	-21.5454
106.497	58.282	-21.3632
106.7	58.2069	-21.1779
106.897	58.1311	-20.9922
107.091	58.0567	-20.8011
107.289	57.9819	-20.6138
107.488	57.9078	-20.4293
107.687	57.8339	-20.2464
107.88	57.7605	-20.0654
108.081	57.6879	-19.8796
108.279	57.616	-19.6915
108.484	57.5451	-19.4998
108.685	57.4741	-19.3105
108.893	57.4043	-19.1209
109.095	57.3345	-18.9356
109.29	57.2651	-18.7503
109.49	57.1962	-18.5575
109.69	57.1277	-18.3619
109.894	57.0598	-18.1647
110.094	56.9928	-17.9694
110.3	56.9265	-17.7656
110.504	56.8601	-17.5656
110.71	56.7955	-17.3666
110.911	56.7303	-17.1684
111.113	56.666	-16.9662
111.314	56.6012	-16.7686
111.516	56.5377	-16.5743
111.718	56.4743	-16.3752
111.916	56.4114	-16.172
112.121	56.3497	-15.9717
112.325	56.2883	-15.7703
112.53	56.2277	-15.5703
112.739	56.1671	-15.3744
112.951	56.1079	-15.1774
113.157	56.0482	-14.9784
113.365	55.9895	-14.7833
113.574	55.9309	-14.5811
113.77	55.8723	-14.3791
113.974	55.8144	-14.1784
114.178	55.7572	-13.9787
114.38	55.7008	-13.7738
114.584	55.6442	-13.5749
114.793	55.5889	-13.3766
114.997	55.5336	-13.1794
115.205	55.4794	-12.9811
115.417	55.4251	-12.7828
115.624	55.3716	-12.5816
115.829	55.3185	-12.3771
116.035	55.2653	-12.1734
116.242	55.2129	-11.969
116.448	55.1611	-11.7706
116.644	55.1099	-11.573
116.847	55.0588	-11.3783
117.053	55.0089	-11.1848
117.251	54.959	-10.9898
117.451	54.9093	-10.7953
117.654	54.86	-10.5975
117.854	54.8109	-10.4003
118.051	54.7625	-10.2012
118.248	54.7141	-10.0073
118.447	54.6668	-9.81026
118.643	54.6197	-9.61512
118.841	54.574	-9.41895
119.044	54.5277	-9.22554
119.247	54.4827	-9.02683
119.448	54.4374	-8.82973
119.65	54.3925	-8.63573
119.854	54.3477	-8.43848
120.051	54.3038	-8.24596
120.253	54.26	-8.05384
120.451	54.2165	-7.86406
120.654	54.1739	-7.67751
120.852	54.1315	-7.49725
121.055	54.0902	-7.31465
121.25	54.0486	-7.13415
121.446	54.008	-6.95108
121.646	53.9673	-6.76384
121.839	53.9266	-6.57996
122.033	53.8863	-6.39056
122.236	53.8461	-6.20399
122.444	53.8066	-6.02
122.638	53.7676	-5.8362
122.845	53.729	-5.64689
123.044	53.6909	-5.46722
123.243	53.654	-5.28812
123.44	53.6166	-5.10741
123.643	53.5794	-4.92894
123.842	53.5431	-4.75381
124.041	53.5062	-4.57961
124.241	53.4695	-4.40298
124.437	53.4333	-4.22903
124.637	53.3979	-4.05823
124.835	53.3628	-3.88818
125.041	53.3284	-3.71357
125.242	53.2939	-3.5432
125.442	53.2605	-3.37522
125.64	53.2268	-3.20856
125.838	53.1929	-3.04009
126.035	53.1594	-2.87005
126.234	53.1262	-2.70653
126.436	53.093	-2.5382
126.639	53.0602	-2.37085
126.841	53.0283	-2.20659
127.043	52.9962	-2.04821
127.241	52.9652	-1.88798
127.44	52.934	-1.7306
127.634	52.9033	-1.57568
127.831	52.873	-1.41621
128.028	52.8425	-1.26007
128.225	52.8119	-1.10437
128.418	52.7818	-0.950222
128.614	52.7521	-0.792398
128.81	52.722	-0.640984
129.006	52.6928	-0.488586
129.2	52.6637	-0.334291
129.4	52.6357	-0.185242
129.593	52.6073	-0.037031
129.787	52.5792	0.114012
129.984	52.5519	0.266333
130.177	52.5243	0.415068
130.365	52.4964	0.562906
130.563	52.4688	0.707884
130.764	52.4417	0.847378
130.958	52.4146	0.983467
131.159	52.3882	1.12068
131.364	52.3616	1.25732
131.56	52.3355	1.3904
131.752	52.3095	1.52555
131.945	52.2827	1.65945
132.141	52.2569	1.79169
132.333	52.2313	1.92339
132.526	52.206	2.05879
132.719	52.1806	2.18599
132.915	52.1566	2.31505
133.106	52.1319	2.44675
133.298	52.1075	2.57758
133.497	52.0832	2.70358
133.693	52.0591	2.83199
133.893	52.0352	2.95743
134.088	52.0111	3.0809
134.286	51.9873	3.20621
134.478	51.9635	3.3275
134.675	51.9401	3.44876
134.863	51.9162	3.57254
135.058	51.8928	3.69175
135.251	51.8698	3.80692
135.447	51.8474	3.92369
135.643	51.8249	4.03768
135.843	51.8024	4.1448
136.036	51.7802	4.24746
136.229	51.7578	4.35094
136.425	51.7352	4.45764
136.61	51.7127	4.5656
136.801	51.6908	4.67507
136.996	51.6687	4.78826
137.191	51.6468	4.8969
137.381	51.6251	5.00486
137.576	51.6041	5.11077
137.767	51.5826	5.21598
137.955	51.5614	5.31664
138.144	51.5402	5.42183
138.33	51.5185	5.52122
138.517	51.4969	5.6181
138.702	51.4759	5.71354
138.89	51.4551	5.80804
139.08	51.4342	5.90124
139.272	51.4142	5.99666
139.467	51.3936	6.08869
139.661	51.3731	6.17815
139.853	51.3522	6.27108
140.04	51.3312	6.36046
140.227	51.3101	6.44864
140.412	51.2892	6.53986
140.599	51.2686	6.63527
140.789	51.2485	6.73049
140.98	51.2285	6.82337
141.169	51.2084	6.91362
141.363	51.189	6.99917
141.551	51.1693	7.07866
141.738	51.149	7.15629
141.928	51.1289	7.23632
142.114	51.1091	7.31393
142.297	51.0887	7.39426
142.486	51.0685	7.47543
142.672	51.0489	7.55461
142.863	51.0289	7.63055
143.052	51.009	7.70637
143.243	50.9892	7.78254
143.429	50.9694	7.8592
143.615	50.9499	7.93382
143.797	50.93	8.00514
143.99	50.9102	8.07629
144.176	50.8905	8.14741
144.367	50.8702	8.21544
144.561	50.8502	8.28384
144.751	50.8307	8.35487
144.937	50.8109	8.42512
145.126	50.7915	8.49142
145.316	50.7723	8.56273
145.499	50.7526	8.63232
145.688	50.733	8.69618
145.877	50.7129	8.75651
146.067	50.6929	8.81799
146.251	50.6728	8.87451
146.439	50.6531	8.93126
146.619	50.6334	8.99194
146.796	50.614	9.05692
146.981	50.5941	9.12182
147.167	50.5747	9.18489
147.356	50.5548	9.24908
147.542	50.5346	9.30877
147.737	50.5143	9.36431
147.919	50.4937	9.41963
148.099	50.4732	9.47589
148.28	50.4526	9.52934
148.465	50.4323	9.58663
148.645	50.4122	9.64525
148.826	50.3924	9.69899
149.008	50.372	9.75142
149.188	50.3524	9.80448
149.37	50.332	9.85793
149.555	50.3109	9.90639
149.739	50.2904	9.9551
149.922	50.2697	10.0047
150.107	50.2485	10.053
150.29	50.2274	10.1019
150.47	50.2069	10.1527
150.652	50.1856	10.2038
150.832	50.1647	10.2544
151.016	50.1437	10.303
151.194	50.1226	10.3444
151.376	50.1011	10.3846
151.558	50.0793	10.4273
151.742	50.0572	10.466
151.922	50.0349	10.5044
152.104	50.0133	10.5425
152.284	49.9913	10.5843
152.465	49.9697	10.6213
152.646	49.9482	10.6599
152.826	49.9267	10.6959
153.007	49.9045	10.7358
153.187	49.8821	10.769
153.368	49.8599	10.8034
153.552	49.8371	10.8373
153.739	49.8139	10.8758
153.924	49.791	10.9124
154.107	49.7681	10.9508
154.294	49.7445	10.9875
154.474	49.7216	11.0238
154.652	49.6988	11.0552
154.832	49.6755	11.086
155.011	49.6521	11.1163
155.192	49.6287	11.1458
155.374	49.605	11.1727
155.557	49.5808	11.2015
155.739	49.5566	11.2292
155.921	49.5325	11.2585
156.099	49.5084	11.284
156.28	49.4837	11.3144
156.458	49.4595	11.3429
156.636	49.4354	11.3683
156.82	49.4105	11.3921
157.002	49.3856	11.4215
157.179	49.3607	11.4471
157.363	49.3352	11.4723
157.542	49.3096	11.4998
157.721	49.2842	11.5242
157.902	49.2588	11.544
158.087	49.2332	11.5616
158.284	49.2052	11.58
158.447	49.1825	11.5938
158.625	49.1565	11.6141
158.805	49.1298	11.6336
158.982	49.1031	11.6502
159.175	49.0733	11.6699
159.34	49.048	11.6872
159.521	49.0207	11.7035
159.711	48.9908	11.725
159.869	48.9663	11.747
160.048	48.9391	11.7686
160.227	48.9124	11.791
160.426	48.882	11.8163
160.59	48.8568	11.8339
160.764	48.8282	11.8516
160.947	48.7996	11.8678
161.143	48.7684	11.8833
161.321	48.7391	11.8988
161.501	48.7098	11.9115
161.68	48.6808	11.923
161.856	48.6521	11.9367
162.032	48.6221	11.9495
162.192	48.5964	11.9595
162.371	48.5664	11.9716
162.552	48.5364	11.9848
162.734	48.5058	11.9985
162.915	48.475	12.013
163.097	48.4439	12.0262
163.291	48.4102	12.038
163.454	48.3825	12.0488
163.65	48.3477	12.0611
163.815	48.3201	12.0697
163.994	48.2888	12.0802
164.177	48.2571	12.0945
164.359	48.2251	12.1062
164.539	48.1933	12.1195
164.732	48.1577	12.1319
164.894	48.1282	12.14
165.071	48.095	12.1471
165.246	48.0623	12.1553
165.423	48.0292	12.1608
165.619	47.992	12.1652
165.796	47.9582	12.1674
165.954	47.9283	12.1714
166.132	47.8939	12.1756
166.31	47.8588	12.1809
166.492	47.824	12.1856
166.672	47.7888	12.1985
166.856	47.7537	12.2123
167.055	47.7148	12.223
167.218	47.6832	12.2298
167.397	47.6474	12.2423
167.579	47.6116	12.2497
167.756	47.5757	12.2528
167.934	47.5389	12.2586
168.113	47.502	12.2687
168.286	47.4647	12.2775
168.461	47.427	12.2849
168.65	47.3856	12.296
168.827	47.3475	12.3067
168.98	47.3136	12.3102
169.176	47.2714	12.3145
169.354	47.2333	12.3211
169.536	47.1949	12.3279
169.693	47.1601	12.3339
169.888	47.1168	12.3441
170.045	47.0811	12.3488
170.218	47.0412	12.3497
170.393	47.0006	12.3552
170.571	46.9603	12.3605
170.771	46.9156	12.3665
170.949	46.8748	12.3699
171.109	46.8376	12.3791
171.288	46.7967	12.3839
171.469	46.7555	12.3897
171.65	46.7138	12.3955
171.824	46.6712	12.4079
172.002	46.6287	12.4171
172.199	46.5818	12.4267
172.357	46.5423	12.4342
172.547	46.4938	12.4417
172.711	46.4547	12.4498
172.893	46.4111	12.4589
173.069	46.3667	12.4674
173.25	46.3228	12.4755
173.447	46.2736	12.4869
173.63	46.2284	12.4932
173.792	46.1869	12.499
173.991	46.1367	12.5067
174.168	46.0894	12.515
174.347	46.043	12.5296
174.502	46.0009	12.5414
174.677	45.9536	12.5535
174.854	45.9067	12.5635
175.03	45.8593	12.5739
175.213	45.811	12.5814
175.414	45.7571	12.5923
175.577	45.7131	12.6034
175.757	45.6633	12.6199
175.962	45.6089	12.6331
176.136	45.5587	12.6461
176.316	45.5085	12.6613
176.495	45.4579	12.6763
176.676	45.4063	12.6938
176.852	45.3553	12.7147
177.031	45.3032	12.7297
177.209	45.2511	12.7458
177.389	45.1979	12.7565
177.565	45.1452	12.7617
177.745	45.0911	12.7661
177.925	45.0368	12.7714
178.103	44.9826	12.7746
178.28	44.9277	12.7805
178.46	44.8724	12.7857
178.633	44.8162	12.7929
178.811	44.7608	12.7965
178.988	44.7034	12.7979
179.164	44.6462	12.7981
179.342	44.5883	12.8021
179.52	44.5303	12.8044
179.698	44.4712	12.8081
179.872	44.4124	12.8084
180.049	44.3533	12.8091
180.224	44.2931	12.8066
180.403	44.233	12.801
180.579	44.1718	12.7941
180.757	44.1108	12.7836
180.937	44.0487	12.7758
181.118	43.9863	12.7684
181.296	43.9226	12.7595
181.47	43.8585	12.7563
181.647	43.794	12.7563
181.816	43.7293	12.7519
181.991	43.6649	12.7447
182.162	43.5994	12.7368
182.341	43.535	12.7217
182.517	43.468	12.7067
182.698	43.4016	12.6917
182.872	43.3338	12.6787
183.05	43.2666	12.6646
183.224	43.1975	12.6505
183.403	43.1287	12.6371
183.581	43.0591	12.6241
183.755	42.9889	12.61
183.933	42.9186	12.5958
184.114	42.8473	12.58
184.289	42.7763	12.5649
184.463	42.7041	12.5433
184.643	42.6314	12.5181
184.821	42.5575	12.493
184.993	42.4834	12.4683
185.17	42.409	12.4399
185.347	42.3339	12.4171
185.523	42.2586	12.3938
185.693	42.1823	12.3678
185.875	42.1067	12.3433
186.048	42.0287	12.3166
186.225	41.9514	12.2855
186.396	41.8728	12.2531
186.578	41.7941	12.2235
186.751	41.7141	12.1908
186.933	41.634	12.156
187.107	41.5531	12.1227
187.289	41.4714	12.0909
187.457	41.3895	12.0576
187.632	41.3064	12.0249
187.802	41.2243	11.9949
187.974	41.1403	11.9617
188.147	41.0566	11.926
188.324	40.9715	11.8865
188.495	40.8867	11.8462
188.67	40.8001	11.8063
188.843	40.7134	11.7684
189.013	40.626	11.7312
189.179	40.538	11.6949
189.352	40.4499	11.6584
189.52	40.3602	11.6182
189.697	40.2714	11.5762
189.873	40.1809	11.5327
190.05	40.0905	11.4919
190.225	39.9984	11.4492
190.394	39.9063	11.4046
190.567	39.813	11.3556
190.738	39.719	11.3107
190.914	39.6255	11.2645
191.084	39.5305	11.2185
191.261	39.4363	11.1746
191.432	39.3404	11.1327
191.601	39.2453	11.0848
191.771	39.1474	11.0353
191.944	39.0502	10.9884
192.118	38.9517	10.9423
192.291	38.8522	10.9002
192.467	38.752	10.8576
192.636	38.6513	10.8132
192.808	38.5506	10.7652
192.98	38.4478	10.7177
193.151	38.3463	10.6668
193.323	38.243	10.6165
193.5	38.1399	10.5657
193.672	38.0349	10.5157
193.842	37.9301	10.4678
194.016	37.8243	10.4193
194.184	37.7176	10.3702
194.359	37.6109	10.3214
194.532	37.5033	10.2726
194.707	37.3957	10.2214
194.877	37.2863	10.1725
195.054	37.1775	10.1262
195.229	37.0667	10.0805
195.403	36.9558	10.0317
195.576	36.8437	9.98057
195.753	36.731	9.92582
195.926	36.6179	9.87068
196.095	36.5039	9.81492
196.268	36.3904	9.76159
196.442	36.2751	9.7071
196.617	36.1605	9.65234
196.787	36.044	9.59754
196.962	35.9285	9.54419
197.137	35.8106	9.48543
197.304	35.6924	9.43062
197.474	35.5731	9.37248
197.65	35.4535	9.31444
197.817	35.3329	9.25491
197.986	35.2112	9.20107
198.161	35.0904	9.14665
198.331	34.9679	9.09794
198.506	34.8462	9.04233
198.68	34.7225	8.98796
198.854	34.5992	8.9362
199.032	34.4739	8.88125
199.207	34.3483	8.82863
199.379	34.2219	8.77761
199.553	34.0947	8.72167
199.727	33.9681	8.66203
199.896	33.8403	8.60482
200.07	33.7129	8.5462
200.243	33.5834	8.49113
200.418	33.455	8.43644
200.592	33.3247	8.37945
200.767	33.1944	8.32427
200.944	33.0629	8.26935
201.119	32.931	8.21453
201.297	32.7986	8.16384
201.472	32.6647	8.11713
201.652	32.5313	8.06368
201.828	32.3967	8.00745
201.999	32.2632	7.95181
202.165	32.1275	7.89237
202.335	31.9925	7.83056
202.501	31.8565	7.77235
202.669	31.7201	7.71662
202.842	31.5827	7.66262
203.018	31.4444	7.6142
203.198	31.307	7.56609
203.374	31.1673	7.51729
203.554	31.0284	7.46658
203.732	30.8876	7.4139
203.906	30.7484	7.36192
204.082	30.6068	7.31194
204.256	30.4658	7.26618
204.429	30.3241	7.21911
204.604	30.1817	7.17313
204.785	30.0386	7.12722
204.958	29.8941	7.08053
205.141	29.7507	7.03282
205.317	29.6056	6.98869
205.498	29.4608	6.94218
205.677	29.3144	6.89413
205.858	29.1694	6.84879
206.034	29.0223	6.80386
206.212	28.8751	6.75889
206.381	28.7274	6.71331
206.55	28.579	6.66851
206.723	28.4306	6.62128
206.894	28.2802	6.5744
207.065	28.1313	6.52677
207.234	27.9803	6.48099
207.408	27.8308	6.43682
207.576	27.6791	6.39223
207.745	27.5283	6.3444
207.919	27.3753	6.29628
208.092	27.2222	6.24863
208.261	27.0685	6.20008
208.435	26.9132	6.15242
208.612	26.7591	6.10741
208.787	26.6033	6.064
208.963	26.4485	6.02036
209.136	26.2913	5.97361
209.308	26.1359	5.92936
209.476	25.9777	5.88512
209.649	25.8198	5.84291
209.823	25.6612	5.80013
209.997	25.5016	5.75898
210.173	25.3419	5.71549
210.345	25.1805	5.6712
210.518	25.0205	5.62287
210.692	24.8578	5.57911
210.867	24.6965	5.53609
211.041	24.5336	5.49213
211.216	24.3716	5.45058
211.387	24.2068	5.40853
211.559	24.042	5.363
211.735	23.8765	5.31646
211.906	23.7088	5.2699
212.08	23.5424	5.21975
212.255	23.3745	5.17172
212.432	23.2072	5.12704
212.603	23.038	5.0848
212.779	22.8704	5.04255
212.956	22.7007	5
213.129	22.5319	4.9612
213.299	22.3621	4.91813
213.471	22.1916	4.87669
213.642	22.0212	4.83744
213.814	21.8493	4.8002
213.99	21.678	4.76015
214.164	21.5054	4.72569
214.345	21.3342	4.69711
214.523	21.1609	4.67165
214.7	20.9898	4.64839
214.877	20.8168	4.63149
215.056	20.6446	4.61803
215.228	20.4721	4.60051
215.403	20.2989	4.58511
215.582	20.1263	4.57321
215.759	19.9532	4.56302
215.939	19.781	4.55334
216.121	19.6075	4.54503
216.302	19.4359	4.53608
216.478	19.2629	4.53134
216.656	19.0913	4.52884
216.83	18.9195	4.53034
217.009	18.748	4.53887
217.19	18.5776	4.54898
217.37	18.4062	4.56122
217.548	18.2364	4.57551
217.726	18.0667	4.5882
217.901	17.8988	4.60139
218.078	17.7296	4.62175
218.258	17.5632	4.64474
218.441	17.3962	4.67183
218.622	17.2301	4.70512
218.81	17.0647	4.74243
218.99	16.8998	4.78423
219.181	16.737	4.83172
219.363	16.5736	4.8812
219.55	16.4131	4.93736
219.731	16.2521	4.99653
219.922	16.0942	5.0601
220.103	15.9361	5.12608
220.292	15.7815	5.19418
220.478	15.6264	5.26699
220.666	15.4736	5.34269
220.853	15.3221	5.42435
221.043	15.1711	5.51011
221.23	15.0224	5.6043
221.42	14.8748	5.69939
221.612	14.7296	5.79976
221.802	14.5853	5.90303
221.995	14.444	6.00953
222.19	14.3029	6.11669
222.391	14.1647	6.22607
222.588	14.0281	6.34393
222.787	13.8923	6.46431
222.986	13.7597	6.59225
223.183	13.6279	6.72579
223.379	13.4994	6.8681
223.577	13.3723	7.01318
223.775	13.249	7.16435
223.97	13.1263	7.31646
224.17	13.0074	7.4704
224.37	12.8893	7.62831
224.569	12.773	7.78367
224.766	12.6591	7.9401
224.965	12.5466	8.09889
225.165	12.4367	8.26199
225.366	12.3285	8.42556
225.568	12.224	8.59593
225.767	12.1201	8.76814
225.969	12.0191	8.93953
226.177	11.9197	9.11327
226.375	11.8229	9.28392
226.579	11.7274	9.45581
226.783	11.6332	9.62572
226.991	11.5419	9.79862
227.19	11.4514	9.96982
227.399	11.3631	10.1418
227.601	11.2765	10.3088
227.807	11.1932	10.4815
228.008	11.1107	10.6564
228.215	11.0307	10.833
228.416	10.9522	11.0098
228.622	10.8756	11.1879
228.827	10.8003	11.3599
229.029	10.7262	11.5251
229.232	10.6546	11.6887
229.438	10.5836	11.8519
229.638	10.5145	12.0133
229.839	10.4467	12.1732
230.043	10.3811	12.3357
230.247	10.3161	12.492
230.446	10.2532	12.6422
230.648	10.191	12.7909
230.849	10.1301	12.9406
231.051	10.0707	13.0876
231.249	10.0115	13.2331
231.455	9.95381	13.3807
231.655	9.89674	13.5276
231.855	9.84149	13.6676
232.054	9.78693	13.801
232.252	9.73413	13.9282
232.446	9.68152	14.0534
232.647	9.6306	14.1725
232.846	9.57989	14.2912
233.043	9.52962	14.4121
233.246	9.48003	14.5345
233.446	9.43136	14.6531
233.643	9.38323	14.7676
233.84	9.33582	14.8775
234.035	9.28898	14.9773
234.224	9.24287	15.0763
234.417	9.19725	15.167
234.608	9.15187	15.2611
234.798	9.10721	15.3511
234.991	9.0631	15.4396
235.178	9.01857	15.5245
235.365	8.97467	15.6084
235.55	8.9313	15.6842
235.736	8.88808	15.7561
235.92	8.84538	15.8299
236.11	8.80392	15.8978
236.297	8.76188	15.9645
236.484	8.72047	16.0297
236.675	8.67905	16.0904
236.861	8.63748	16.1448
237.053	8.59536	16.1988
237.24	8.55398	16.2516
237.433	8.51294	16.3031
237.616	8.47185	16.3557
237.803	8.43109	16.4038
237.986	8.39106	16.4437
238.169	8.35113	16.477
238.349	8.31079	16.506
238.536	8.27151	16.5323
238.721	8.23162	16.5632
238.899	8.19117	16.5963
239.086	8.15077	16.6338
239.272	8.11021	16.6711
239.456	8.06928	16.707
239.642	8.02886	16.7384
239.823	7.98896	16.7652
240.003	7.94887	16.7836
240.184	7.90903	16.7977
240.36	7.86918	16.8063
240.541	7.82903	16.815
240.731	7.78864	16.8242
240.913	7.74812	16.8363
241.097	7.7083	16.8472
241.279	7.66748	16.858
241.457	7.627	16.8658
241.634	7.58662	16.8727
241.818	7.54614	16.8825
241.996	7.50467	16.8892
242.178	7.46431	16.8984
242.36	7.42378	16.904
242.539	7.38256	16.9087
242.723	7.34188	16.9087
242.906	7.30068	16.9116
243.093	7.25949	16.9093
243.281	7.21817	16.9078
243.465	7.17759	16.9056
243.643	7.13619	16.9019
243.828	7.09539	16.8956
244.002	7.05388	16.8948
244.177	7.01296	16.8952
244.358	6.97161	16.8938
244.537	6.9299	16.8927
244.713	6.88821	16.8909
244.895	6.84667	16.884
245.076	6.80488	16.8742
245.255	6.76321	16.8679
245.431	6.72225	16.8621
245.607	6.68137	16.8598
245.785	6.64064	16.8599
245.966	6.59981	16.8615
246.142	6.55885	16.8616
246.323	6.51774	16.8596
246.503	6.47641	16.8547
246.686	6.4352	16.8488
246.864	6.39367	16.8447
247.048	6.35242	16.8405
247.231	6.31113	16.8364
247.416	6.27027	16.8359
247.596	6.22928	16.8373
247.774	6.18894	16.8383
247.953	6.14834	16.8418
248.134	6.10813	16.8415
248.312	6.06795	16.8386
248.491	6.02734	16.8344
248.678	5.98676	16.8331
248.863	5.94695	16.8293
249.042	5.90681	16.83
249.219	5.86689	16.833
249.402	5.82708	16.8378
249.58	5.78801	16.8416
249.76	5.74846	16.8476
249.947	5.70944	16.8587
250.132	5.67036	16.8683
250.312	5.63172	16.8774
250.491	5.59265	16.887
250.673	5.55424	16.8983
250.849	5.51672	16.9091
251.027	5.47893	16.9222
251.212	5.44188	16.9378
251.397	5.40509	16.9509
251.58	5.36872	16.9635
251.764	5.33185	16.975
251.953	5.2956	16.9897
252.141	5.25926	17.0074
252.325	5.22253	17.0309
252.508	5.18687	17.0573
252.698	5.15165	17.0835
252.878	5.11711	17.108
253.058	5.08319	17.1327
253.242	5.05023	17.1545
253.427	5.0167	17.1755
253.607	4.98364	17.201
253.794	4.95053	17.2281
253.981	4.91786	17.2569
254.163	4.88533	17.2886
254.351	4.85327	17.3198
254.537	4.82177	17.3474
254.722	4.79048	17.3749
254.905	4.75971	17.4045
255.09	4.72962	17.4359
255.273	4.70017	17.4686
255.455	4.67116	17.5029
255.64	4.64243	17.5397
255.819	4.61361	17.5701
256.007	4.58504	17.6005
256.19	4.5564	17.6313
256.38	4.528	17.6627
256.569	4.50051	17.6948
256.76	4.47353	17.7313
256.947	4.44712	17.7716
257.135	4.42095	17.8128
257.318	4.39544	17.8543
257.498	4.36897	17.8923
257.685	4.34342	17.933
257.873	4.31808	17.9716
258.063	4.29303	18.0095
258.253	4.26827	18.0479
258.446	4.24524	18.0875
258.632	4.2218	18.1277
258.812	4.19865	18.1645
258.996	4.17621	18.202
259.18	4.15398	18.2422
259.364	4.13152	18.2819
259.554	4.10894	18.3157
259.742	4.08653	18.3528
259.931	4.06473	18.3861
260.115	4.04266	18.4165
260.299	4.02145	18.4477
260.485	4.00068	18.4794
260.674	3.98069	18.5056
260.858	3.96003	18.5339
261.04	3.93979	18.5641
261.224	3.91975	18.5963
261.411	3.89992	18.6272
261.596	3.87985	18.6613
261.784	3.86036	18.6933
261.969	3.84117	18.7249
262.156	3.82217	18.7529
262.336	3.80387	18.7826
262.517	3.7856	18.8081
262.695	3.7678	18.8339
262.879	3.75013	18.8585
263.062	3.7326	18.8826
263.243	3.7147	18.9037
263.428	3.69693	18.9298
263.612	3.67932	18.9583
263.794	3.66195	18.9826
263.976	3.64461	19.0083
264.162	3.6279	19.0351
264.343	3.61183	19.0593
264.527	3.59516	19.0809
264.712	3.57879	19.1032
264.894	3.56276	19.1254
265.078	3.54669	19.1472
265.257	3.5299	19.1679
265.439	3.51378	19.1911
265.621	3.4981	19.2126
265.801	3.48197	19.23
265.98	3.46634	19.2481
266.164	3.45128	19.2674
266.345	3.43584	19.2835
266.524	3.42063	19.3027
266.706	3.4059	19.3231
266.887	3.39146	19.3416
267.07	3.37658	19.3576
267.248	3.36221	19.3721
267.432	3.34707	19.3843
267.614	3.33248	19.396
267.794	3.31633	19.4105
267.979	3.3021	19.4258
268.163	3.2878	19.445
268.342	3.27416	19.4622
268.523	3.26024	19.4785
268.712	3.24779	19.4941
268.888	3.23375	19.5108
269.073	3.21959	19.5247
269.259	3.20559	19.5382
269.442	3.19136	19.5519
269.619	3.17699	19.5613
269.805	3.16311	19.5666
269.987	3.14982	19.572
270.168	3.13557	19.5787
270.352	3.12243	19.5861
270.539	3.10935	19.5964
270.716	3.09632	19.6056
270.892	3.08331	19.6117
271.073	3.07076	19.6152
271.244	3.0575	19.6178
271.416	3.04393	19.6202
271.603	3.0309	19.6243
271.783	3.01748	19.6301
271.963	3.00425	19.6398
272.146	2.99123	19.6478
272.327	2.97917	19.6528
272.502	2.96671	19.6591
272.681	2.95462	19.6664
272.862	2.94242	19.6711
273.049	2.92984	19.6748
273.229	2.91709	19.6776
273.412	2.90432	19.6808
273.599	2.89192	19.6819
273.777	2.87959	19.6869
273.955	2.86817	19.6922
274.135	2.85603	19.6983
274.316	2.84412	19.7008
274.49	2.83209	19.7042
274.672	2.82016	19.7035
274.852	2.8078	19.7033
275.035	2.79597	19.7022
275.215	2.78384	19.7034
275.392	2.77193	19.703
275.578	2.76064	19.7055
275.758	2.74901	19.7083
275.936	2.73806	19.711
276.119	2.72724	19.7158
276.305	2.71592	19.7205
276.48	2.70463	19.7188
276.662	2.69352	19.7153
276.844	2.68185	19.714
277.024	2.6703	19.7122
277.207	2.6597	19.708
277.387	2.64847	19.7092
277.568	2.63751	19.7124
277.744	2.62695	19.7151
277.922	2.61698	19.7166
278.096	2.60596	19.7202
278.281	2.59517	19.7242
278.461	2.58454	19.7242
278.641	2.5737	19.7255
278.824	2.56284	19.7289
279.006	2.55222	19.7325
279.184	2.54195	19.7323
279.361	2.53135	19.7353
279.547	2.52155	19.7356
279.724	2.5111	19.7302
279.903	2.50112	19.7266
280.081	2.49094	19.7243
280.262	2.48065	19.7219
280.435	2.46997	19.7191
280.612	2.45975	19.718
280.792	2.44976	19.7183
280.972	2.43985	19.7184
281.148	2.43103	19.7171
281.326	2.42126	19.7176
281.503	2.41211	19.7179
281.675	2.40251	19.7147
281.851	2.39297	19.7108
282.029	2.38257	19.7117
282.207	2.37309	19.7113
282.383	2.36342	19.7099
282.566	2.3541	19.7097
282.746	2.34514	19.711
282.928	2.3364	19.7072
283.107	2.32746	19.7043
283.287	2.31856	19.7029
283.466	2.3102	19.7016
283.641	2.3014	19.6951
283.818	2.29243	19.6917
283.994	2.28388	19.6859
284.175	2.27506	19.6789
284.355	2.26613	19.6714
284.534	2.2573	19.6676
284.713	2.2484	19.6615
284.893	2.23974	19.6559
285.075	2.23177	19.6496
285.25	2.22331	19.644
285.433	2.21457	19.639
285.616	2.20663	19.6333
285.793	2.19803	19.6309
285.972	2.18925	19.6283
286.152	2.18067	19.6256
286.329	2.17232	19.6244
286.495	2.16414	19.6231
286.674	2.15629	19.6165
286.845	2.14829	19.6131
287.025	2.14091	19.6083
287.209	2.1338	19.5997
287.397	2.12613	19.5938
287.577	2.11822	19.5888
287.759	2.11014	19.583
287.939	2.10158	19.5801
288.113	2.09387	19.5782
288.293	2.08639	19.5724
288.472	2.079	19.5681
288.652	2.07198	19.5603
288.826	2.06549	19.5519
289.008	2.0587	19.543
289.185	2.05137	19.5378
289.365	2.04404	19.5345
289.547	2.03637	19.5343
289.727	2.02871	19.5334
289.904	2.02091	19.5305
290.083	2.01391	19.5261
290.266	2.00721	19.5179
290.445	2.00051	19.5068
290.627	1.99364	19.495
290.808	1.98633	19.4869
290.992	1.97967	19.4806
291.173	1.97254	19.4766
291.357	1.96538	19.4755
291.54	1.95845	19.4744
291.718	1.95181	19.4724
291.899	1.94401	19.4645
292.076	1.93712	19.4571
292.254	1.93102	19.4496
292.438	1.92428	19.4407
292.621	1.91841	19.4318
292.797	1.91227	19.4264
292.978	1.90609	19.4204
293.157	1.89948	19.4138
293.333	1.8929	19.4097
293.515	1.88596	19.4026
293.698	1.87967	19.3978
293.881	1.87277	19.3888
294.062	1.8668	19.3793
294.243	1.8611	19.3688
294.424	1.85521	19.3595
294.606	1.84996	19.3471
294.785	1.84454	19.3405
294.963	1.83821	19.337
295.143	1.83216	19.3311
295.321	1.82619	19.3304
295.502	1.82037	19.3317
295.684	1.8144	19.3303
295.871	1.80926	19.3288
296.048	1.80362	19.3254
296.23	1.79775	19.3167
296.408	1.79192	19.3085
296.583	1.78663	19.2983
296.758	1.78053	19.2868
296.94	1.77482	19.2773
297.111	1.7695	19.2683
297.285	1.76386	19.2579
297.466	1.75833	19.2502
297.645	1.75307	19.2394
297.823	1.74769	19.2297
298.007	1.74263	19.2242
298.194	1.73783	19.2181
298.378	1.73294	19.2128
298.56	1.72766	19.2063
298.742	1.72234	19.2009
298.919	1.71693	19.193
299.098	1.7111	19.1863
299.272	1.70541	19.1807
299.453	1.70023	19.1745
299.633	1.6955	19.1654
299.816	1.69061	19.154
299.993	1.68585	19.1436
300.174	1.68134	19.1322
300.351	1.67645	19.12
300.527	1.67146	19.1091
300.707	1.66616	19.1032
300.886	1.66068	19.0954
301.064	1.65534	19.0847
301.244	1.65025	19.0795
301.43	1.6452	19.0731
301.61	1.64046	19.063
301.79	1.63617	19.0527
301.973	1.63152	19.0446
302.155	1.62707	19.0344
302.333	1.62256	19.0272
302.514	1.61737	19.0202
302.697	1.61246	19.0109
302.878	1.6076	18.9993
303.058	1.60287	18.9859
303.234	1.5982	18.9713
303.411	1.59403	18.9575
303.588	1.58973	18.9487
303.768	1.58577	18.941
303.947	1.58135	18.9342
304.129	1.57686	18.9294
304.314	1.57267	18.9228
304.492	1.56786	18.9125
304.669	1.56307	18.9026
304.843	1.55862	18.8938
305.019	1.55452	18.8824
305.192	1.55018	18.8735
305.373	1.54609	18.8673
305.547	1.54172	18.8571
305.728	1.53795	18.8459
305.908	1.53356	18.8344
306.086	1.52906	18.8183
306.263	1.5248	18.8015
306.443	1.52069	18.7895
306.618	1.5161	18.7787
306.799	1.51202	18.7664
306.976	1.5082	18.7599
307.151	1.50403	18.7537
307.328	1.50018	18.7451
307.505	1.49622	18.7372
307.68	1.49183	18.7299
307.86	1.48777	18.7204
308.037	1.48343	18.7103
308.218	1.47899	18.6982
308.396	1.47472	18.6865
308.578	1.47087	18.6751
308.753	1.46663	18.6623
308.935	1.4633	18.6493
309.114	1.45978	18.639
309.292	1.45661	18.628
309.467	1.45287	18.6153
309.648	1.4493	18.6047
309.825	1.44541	18.5958
309.998	1.44142	18.5888
310.18	1.43716	18.5776
310.357	1.43342	18.5672
310.54	1.42982	18.5546
310.714	1.42613	18.5432
310.898	1.42275	18.5317
311.075	1.41941	18.5228
311.256	1.41632	18.5163
311.428	1.41222	18.5094
311.611	1.40843	18.4988
311.792	1.4046	18.4854
311.973	1.40057	18.4724
312.151	1.39605	18.461
312.331	1.39277	18.4501
312.509	1.38955	18.4397
312.684	1.38607	18.4311
312.859	1.38298	18.4218
313.038	1.38016	18.4093
313.218	1.3769	18.3945
313.397	1.37323	18.3828
313.576	1.36978	18.3718
313.756	1.36604	18.3609
313.931	1.36223	18.3518
314.109	1.35856	18.3454
314.285	1.3545	18.3369
314.462	1.35123	18.3277
314.637	1.34797	18.3169
314.82	1.34542	18.3048
314.999	1.34236	18.2922
315.179	1.33957	18.2792
315.358	1.33589	18.2644
315.538	1.33227	18.2525
315.717	1.32824	18.243
315.896	1.3249	18.2315
316.076	1.32183	18.2195
[truncated: 102 more rows]

## Sheet: 0.35 M ink
Temp [C]	Weight [%]	DTA [uV]
30.573	100	-3.08153
30.7096	99.9886	-3.14661
30.8433	99.9767	-3.2083
30.963	99.9646	-3.27147
31.0865	99.9522	-3.33054
31.2023	99.9394	-3.38595
31.3156	99.9267	-3.44333
31.4264	99.9136	-3.49659
31.5423	99.9011	-3.5432
31.6531	99.8885	-3.58457
31.7651	99.8756	-3.62696
31.8721	99.8627	-3.66322
31.9739	99.8496	-3.70253
32.0758	99.8363	-3.74521
32.1738	99.8223	-3.7866
32.2731	99.8088	-3.82665
32.3699	99.7946	-3.86296
32.4692	99.7809	-3.89637
32.5622	99.7667	-3.92579
32.65	99.7532	-3.9567
32.7323	99.739	-3.98613
32.8116	99.7252	-4.01575
32.8849	99.7106	-4.04684
32.968	99.6964	-4.07812
33.0535	99.6817	-4.10583
33.1292	99.667	-4.13064
33.2049	99.6522	-4.15793
33.2855	99.6376	-4.17973
33.3576	99.6235	-4.20189
33.4308	99.609	-4.22515
33.5029	99.5943	-4.24674
33.5774	99.5801	-4.26579
33.647	99.5653	-4.28436
33.7191	99.5501	-4.30284
33.7887	99.5352	-4.32106
33.8534	99.5203	-4.3395
33.9145	99.5048	-4.35826
33.9755	99.4897	-4.37544
34.0354	99.4747	-4.38868
34.1001	99.4595	-4.40296
34.1649	99.4444	-4.418
34.2308	99.4294	-4.43478
34.2919	99.4141	-4.45179
34.3456	99.3985	-4.46618
34.3957	99.3833	-4.47916
34.447	99.3677	-4.49285
34.4995	99.3523	-4.50411
34.552	99.3369	-4.51594
34.6094	99.3214	-4.53102
34.657	99.3055	-4.54505
34.7083	99.29	-4.55343
34.7535	99.2742	-4.56004
34.7975	99.2583	-4.5683
34.8439	99.2423	-4.57637
34.8915	99.2264	-4.58004
34.9404	99.21	-4.58678
34.9892	99.1938	-4.59394
35.0344	99.1775	-4.5992
35.076	99.1615	-4.60528
35.1285	99.1457	-4.61247
35.1639	99.1297	-4.62108
35.203	99.114	-4.63014
35.2457	99.0983	-4.63846
35.2836	99.0824	-4.64353
35.3141	99.0663	-4.6496
35.3556	99.0502	-4.65544
35.3923	99.0339	-4.6608
35.4314	99.0174	-4.66785
35.4741	99.0012	-4.67759
35.5071	98.9845	-4.68866
35.5474	98.9684	-4.69577
35.5828	98.9519	-4.70031
35.6158	98.9358	-4.70586
35.6414	98.9192	-4.71184
35.6793	98.9027	-4.71423
35.7037	98.8861	-4.71698
35.7355	98.8694	-4.7218
35.766	98.8528	-4.72559
35.8002	98.8362	-4.72758
35.8258	98.8202	-4.73203
35.8625	98.8034	-4.73891
35.8991	98.7873	-4.74288
35.9248	98.7707	-4.7464
35.9504	98.7543	-4.75074
35.9834	98.7372	-4.75272
36.0054	98.7204	-4.75333
36.0286	98.7031	-4.75569
36.064	98.6861	-4.75523
36.0921	98.6692	-4.75491
36.1202	98.6522	-4.75707
36.1495	98.636	-4.75784
36.1715	98.6195	-4.75926
36.1959	98.6034	-4.76094
36.2179	98.5868	-4.76129
36.2374	98.5702	-4.76181
36.2643	98.5531	-4.76442
36.2887	98.5364	-4.76778
36.3095	98.5188	-4.77204
36.3339	98.5019	-4.77403
36.3583	98.4854	-4.77559
36.3779	98.4685	-4.77931
36.3974	98.4519	-4.78187
36.417	98.4355	-4.78472
36.4365	98.419	-4.78808
36.4548	98.4022	-4.7919
36.4719	98.3852	-4.79398
36.4915	98.3682	-4.79596
36.511	98.3512	-4.79648
36.5318	98.3338	-4.7965
36.5501	98.3162	-4.79668
36.5684	98.2994	-4.79515
36.5892	98.2819	-4.79197
36.6014	98.2652	-4.79114
36.6209	98.2481	-4.7926
36.6392	98.2314	-4.79225
36.6515	98.2142	-4.79157
36.6624	98.1972	-4.79092
36.6771	98.1797	-4.78852
36.693	98.1626	-4.7864
36.7076	98.1448	-4.78582
36.7284	98.1276	-4.7856
36.7504	98.1106	-4.78519
36.7699	98.0934	-4.78507
36.7809	98.0765	-4.78552
36.7968	98.0598	-4.78622
36.8078	98.0426	-4.78702
36.8151	98.0251	-4.7887
36.8249	98.0079	-4.78744
36.8444	97.9905	-4.78338
36.8566	97.9735	-4.78054
36.8713	97.9565	-4.77754
36.8835	97.9401	-4.77352
36.9043	97.9241	-4.77224
36.9116	97.9073	-4.77531
36.9189	97.8912	-4.77691
36.9287	97.8745	-4.77926
36.9458	97.8575	-4.78344
36.9446	97.8401	-4.78917
36.947	97.8229	-4.7904
36.9556	97.8052	-4.78774
36.9641	97.7879	-4.78455
36.969	97.7707	-4.77865
36.9788	97.7533	-4.77306
36.9946	97.7365	-4.76849
37.0105	97.7197	-4.76797
37.0227	97.7031	-4.76841
37.0349	97.6862	-4.77232
37.0545	97.6684	-4.77327
37.0618	97.6508	-4.77579
37.0679	97.6329	-4.7757
37.0765	97.6152	-4.77343
37.085	97.5976	-4.77189
37.0899	97.5813	-4.7722
37.0972	97.5643	-4.7722
37.1082	97.5478	-4.77172
37.1168	97.5306	-4.77294
37.1229	97.5132	-4.77236
37.1326	97.4956	-4.7676
37.1424	97.4782	-4.7621
37.1546	97.4604	-4.75856
37.1632	97.4431	-4.75617
37.1705	97.4261	-4.75269
37.1754	97.4089	-4.7514
37.1864	97.392	-4.75059
37.1864	97.375	-4.74829
37.1925	97.3582	-4.74494
37.1962	97.3409	-4.74178
37.1998	97.3238	-4.73963
37.2059	97.3065	-4.73815
37.2108	97.2893	-4.73786
37.2169	97.2719	-4.73578
37.223	97.2549	-4.73357
37.2316	97.238	-4.72967
37.2316	97.2208	-4.72613
37.2413	97.2038	-4.72309
37.2462	97.1867	-4.72086
37.256	97.1695	-4.71984
37.2646	97.1524	-4.72147
37.2743	97.1351	-4.72195
37.2804	97.1179	-4.72176
37.2853	97.1004	-4.71971
37.2951	97.0835	-4.71522
37.3012	97.0662	-4.7112
37.3049	97.0489	-4.70715
37.3122	97.0316	-4.70266
37.3195	97.0152	-4.69935
37.3207	96.9982	-4.69728
37.322	96.981	-4.6952
37.3268	96.9641	-4.69072
37.3256	96.9468	-4.68583
37.3281	96.9293	-4.68315
37.3268	96.9122	-4.68199
37.3354	96.8954	-4.68023
37.3439	96.8784	-4.68
37.3513	96.8618	-4.68001
37.3537	96.845	-4.68031
37.3635	96.8277	-4.67772
37.3696	96.8105	-4.67359
37.3745	96.7934	-4.6698
37.383	96.7762	-4.66546
37.3891	96.7592	-4.65746
37.3952	96.7425	-4.65425
37.4001	96.7256	-4.65243
37.405	96.7089	-4.6509
37.4038	96.6919	-4.64903
37.4148	96.6752	-4.647
37.416	96.6585	-4.6434
37.4172	96.6415	-4.63735
37.4123	96.6248	-4.63066
37.4172	96.608	-4.627
37.4172	96.5907	-4.62512
37.4233	96.5738	-4.62091
37.4245	96.5572	-4.61679
37.4306	96.5403	-4.61434
37.438	96.5239	-4.61074
37.4416	96.507	-4.60743
37.4416	96.4906	-4.60564
37.4465	96.4735	-4.60554
37.449	96.4566	-4.60284
37.4477	96.4396	-4.59826
37.4453	96.4224	-4.59398
37.4502	96.4052	-4.59123
37.4453	96.3883	-4.58852
37.4441	96.3716	-4.58641
37.4441	96.3547	-4.5846
37.4526	96.3381	-4.58148
37.4526	96.3215	-4.57813
37.4587	96.3049	-4.57423
37.4624	96.2879	-4.5717
37.4624	96.2711	-4.56839
37.4624	96.2546	-4.56685
37.4661	96.2376	-4.56442
37.4697	96.2209	-4.5627
37.4758	96.204	-4.55974
37.4819	96.187	-4.5562
37.4832	96.1699	-4.55217
37.4844	96.1533	-4.54719
37.4856	96.1368	-4.54269
37.4893	96.1201	-4.53682
37.4844	96.1033	-4.53484
37.4881	96.0858	-4.53087
37.4893	96.0683	-4.52769
37.4893	96.0503	-4.52306
37.4942	96.0328	-4.5209
37.5039	96.0158	-4.51564
37.5052	95.9996	-4.51176
37.5088	95.9832	-4.50622
37.5149	95.9674	-4.50129
37.5113	95.951	-4.49391
37.5088	95.9339	-4.48952
37.5088	95.9172	-4.48735
37.5113	95.9001	-4.48606
37.5137	95.8827	-4.48376
37.5137	95.8657	-4.48358
37.5198	95.8494	-4.48093
37.5186	95.8327	-4.47569
37.5174	95.8166	-4.4729
37.5149	95.8001	-4.46921
37.5161	95.7841	-4.46612
37.5113	95.7675	-4.46197
37.5125	95.7507	-4.45794
37.5137	95.734	-4.45081
37.5137	95.7173	-4.44725
37.5149	95.6999	-4.44065
37.521	95.6833	-4.43788
37.5259	95.6667	-4.43699
37.5235	95.6494	-4.43492
37.5235	95.6329	-4.43345
37.5271	95.617	-4.43294
37.5271	95.6	-4.43063
37.5271	95.5835	-4.42848
37.5345	95.567	-4.42565
37.5369	95.5503	-4.42084
37.5381	95.533	-4.41806
37.5393	95.5167	-4.41364
37.5406	95.5	-4.40473
37.5369	95.4841	-4.40053
37.5393	95.4677	-4.39759
37.5381	95.4521	-4.3946
37.5357	95.4357	-4.39345
37.5308	95.4189	-4.39433
37.5308	95.4023	-4.39077
37.5357	95.3856	-4.38704
37.5406	95.3687	-4.38376
37.5455	95.3522	-4.37754
37.5455	95.336	-4.37082
37.5516	95.3196	-4.36677
37.5455	95.3034	-4.35998
37.5406	95.287	-4.35357
37.5381	95.2705	-4.35075
37.5491	95.2541	-4.34872
37.5467	95.2374	-4.34729
37.5528	95.221	-4.34628
37.554	95.2044	-4.34436
37.5552	95.1882	-4.33993
37.5552	95.1719	-4.33594
37.5577	95.1561	-4.33248
37.5528	95.1398	-4.32939
37.5552	95.1241	-4.32435
37.5626	95.1079	-4.32013
	-5.92408
37.5589	95.0917	-4.31747
37.5552	95.0748	-4.31421
37.5589	95.0582	-4.31085
37.5601	95.0415	-4.30846
37.5564	95.0249	-4.30691
37.5564	95.0084	-4.30476
37.5601	94.9926	-4.30014
37.5626	94.9765	-4.29635
37.565	94.9601	-4.29394
37.5638	94.9442	-4.28738
37.5662	94.928	-4.27977
37.5662	94.9115	-4.27464
37.5711	94.8952	-4.2682
37.5711	94.8788	-4.26102
37.5735	94.8623	-4.25756
37.5784	94.8459	-4.2538
37.5821	94.8295	-4.24848
37.5797	94.8132	-4.24049
37.5931	94.7968	-4.23335
37.598	94.7808	-4.22714
37.6053	94.7644	-4.21983
37.609	94.7481	-4.21445
37.62	94.7317	-4.21295
37.6224	94.7153	-4.2085
37.6346	94.6987	-4.20023
37.6407	94.6825	-4.19746
37.6554	94.6666	-4.19304
37.6627	94.6506	-4.18643
37.6725	94.6346	-4.17851
37.6871	94.6187	-4.1735
37.7042	94.6026	-4.16512
37.7189	94.5865	-4.15881
37.7372	94.5701	-4.15503
37.7567	94.5537	-4.15452
37.7726	94.5369	-4.15446
37.7885	94.5205	-4.15477
37.8154	94.504	-4.15196
37.8361	94.4874	-4.14449
37.8581	94.471	-4.13675
37.8789	94.4548	-4.13364
37.9009	94.4386	-4.13104
37.9228	94.422	-4.13256
37.9509	94.4055	-4.14024
37.9729	94.389	-4.14728
38.001	94.3721	-4.14913
38.0267	94.3546	-4.14842
38.0474	94.3379	-4.14676
38.0792	94.3214	-4.145
38.1195	94.3052	-4.1452
38.1549	94.2887	-4.14856
38.1903	94.2723	-4.15295
38.2257	94.2558	-4.1568
38.2526	94.239	-4.16169
38.2807	94.2218	-4.1658
38.3112	94.205	-4.1708
38.3515	94.1881	-4.17942
38.3979	94.1712	-4.18854
38.4358	94.1543	-4.19857
38.4749	94.1377	-4.20766
38.5188	94.1208	-4.21869
38.5665	94.1043	-4.22925
38.6068	94.0874	-4.23707
38.6569	94.0703	-4.24164
38.7045	94.0531	-4.2492
38.7558	94.036	-4.25559
38.8022	94.0183	-4.26439
38.851	94.0006	-4.27675
38.8987	93.9834	-4.28994
38.9524	93.966	-4.30047
39.0049	93.9484	-4.30874
39.0574	93.9311	-4.31532
39.1112	93.9139	-4.32364
39.1747	93.8962	-4.33404
39.2382	93.878	-4.34656
39.2956	93.8605	-4.36041
39.353	93.8426	-4.37584
39.4128	93.8245	-4.39265
39.4715	93.8066	-4.40884
39.5289	93.7891	-4.4266
39.5924	93.7711	-4.4437
39.6571	93.7532	-4.46015
39.7231	93.7351	-4.47565
39.789	93.7164	-4.49115
39.8574	93.698	-4.50767
39.9258	93.679	-4.52661
39.993	93.6601	-4.54655
40.0614	93.6409	-4.56607
40.1322	93.6228	-4.58712
40.1982	93.6041	-4.60589
40.2665	93.5862	-4.62568
40.3386	93.5669	-4.64494
40.4082	93.5491	-4.66505
40.4791	93.5301	-4.68962
40.556	93.511	-4.71626
40.6342	93.4912	-4.73892
40.7123	93.4723	-4.76129
40.7917	93.4525	-4.7836
40.8735	93.4328	-4.80166
40.9566	93.4132	-4.82168
41.0323	93.3938	-4.84581
41.1178	93.3741	-4.86931
41.2045	93.3542	-4.89205
41.2876	93.3346	-4.91649
41.3706	93.3146	-4.93851
41.4537	93.2941	-4.96125
41.5379	93.2739	-4.98828
41.6246	93.2533	-5.01515
41.704	93.2325	-5.04003
41.7834	93.2116	-5.06783
41.8775	93.1913	-5.09441
41.9605	93.1704	-5.11685
42.0509	93.1496	-5.14332
42.1461	93.1287	-5.17096
42.2439	93.1079	-5.19804
42.3355	93.0865	-5.22421
42.4283	93.0648	-5.2532
42.5235	93.0432	-5.28314
42.6212	93.0212	-5.31291
42.7165	92.9994	-5.34443
42.8093	92.9773	-5.37833
42.9131	92.9555	-5.40986
43.0096	92.9334	-5.43814
43.1073	92.9117	-5.46714
43.2099	92.8893	-5.49462
43.3137	92.867	-5.51887
43.4102	92.8447	-5.54906
43.5079	92.8212	-5.58236
43.6142	92.7979	-5.61424
43.7131	92.7749	-5.64377
43.8157	92.7512	-5.67789
43.9195	92.7279	-5.71012
44.0221	92.7053	-5.74037
44.1186	92.6822	-5.77447
44.2187	92.6589	-5.81106
44.3262	92.6359	-5.84687
44.4325	92.6114	-5.88254
44.5411	92.5874	-5.91738
44.6535	92.5628	-5.94975
44.7659	92.5381	-5.98543
44.8721	92.5133	-6.01795
44.9784	92.4893	-6.05349
45.092	92.4641	-6.09001
45.197	92.4394	-6.12982
45.3106	92.4144	-6.16665
45.4254	92.3891	-6.20553
45.5463	92.3635	-6.24078
45.6513	92.3379	-6.27731
45.7649	92.3119	-6.31163
45.8736	92.2857	-6.34638
45.9811	92.2595	-6.38745
46.0876	92.2333	-6.42761
46.2	92.207	-6.46694
46.3055	92.1802	-6.50769
46.4144	92.1541	-6.55126
46.528	92.1273	-6.59347
46.6323	92.0993	-6.63692
46.7412	92.0713	-6.67748
46.8548	92.0438	-6.71829
46.9684	92.0151	-6.75917
47.0761	91.9869	-6.79858
47.1932	91.9594	-6.83872
47.3091	91.9316	-6.88374
47.4389	91.8998	-6.93316
47.5362	91.8745	-6.97515
47.6567	91.8459	-7.01757
47.7691	91.8169	-7.06115
47.9012	91.7848	-7.10588
48.0055	91.7581	-7.14544
48.1284	91.7279	-7.18581
48.2559	91.6952	-7.2355
48.3648	91.6679	-7.27462
48.4807	91.6344	-7.32978
48.5861	91.6074	-7.37302
48.7159	91.574	-7.42365
48.8353	91.5436	-7.47215
48.9581	91.5129	-7.52242
49.0902	91.4825	-7.56778
49.2119	91.4512	-7.61524
49.3359	91.42	-7.66393
49.4634	91.3883	-7.70975
49.5723	91.3593	-7.7517
49.7021	91.3237	-7.80497
49.811	91.2944	-7.84717
49.935	91.262	-7.90039
50.0509	91.2293	-7.95337
50.1726	91.1967	-8.00682
50.3036	91.1634	-8.05971
50.4276	91.1302	-8.11282
50.5608	91.093	-8.16437
50.679	91.062	-8.21018
50.8007	91.028	-8.26176
50.9177	90.9938	-8.31452
51.0533	90.9557	-8.37672
51.1739	90.9207	-8.43671
51.2839	90.89	-8.48963
51.4265	90.8506	-8.55089
51.5563	90.8155	-8.60743
51.671	90.7827	-8.65706
51.8147	90.7426	-8.71549
51.9306	90.7088	-8.76358
52.0754	90.6684	-8.82757
52.2041	90.6308	-8.88454
52.3211	90.597	-8.93408
52.4486	90.5604	-8.99461
52.5772	90.523	-9.0532
52.7186	90.481	-9.11654
52.8461	90.443	-9.17393
52.9631	90.4088	-9.2283
53.0929	90.3696	-9.28656
53.2192	90.3304	-9.34465
53.3606	90.2874	-9.41016
53.4765	90.2516	-9.46614
53.6051	90.2116	-9.53238
53.7465	90.1673	-9.6087
53.8856	90.1272	-9.6845
54.0026	90.0913	-9.75187
54.1324	90.0508	-9.82229
54.2668	90.0097	-9.88857
54.4036	89.9685	-9.95373
54.5322	89.9267	-10.0157
54.6713	89.8803	-10.0825
54.7941	89.8418	-10.1396
54.9251	89.7993	-10.2038
55.0769	89.7519	-10.2758
55.2136	89.7085	-10.3441
55.3527	89.6655	-10.4142
55.4721	89.6264	-10.48
55.6227	89.5779	-10.56
55.7386	89.538	-10.6249
55.8719	89.4939	-10.6906
56.0179	89.4447	-10.7629
56.1384	89.4039	-10.8231
56.2867	89.3544	-10.9003
56.4235	89.3089	-10.9713
56.5579	89.2632	-11.0449
56.6784	89.2218	-11.1112
56.8175	89.176	-11.1794
56.9577	89.1293	-11.2459
57.1095	89.0776	-11.3215
57.237	89.0301	-11.3917
57.3772	88.9824	-11.4642
57.5163	88.934	-11.5388
57.6345	88.8903	-11.6066
57.7898	88.8367	-11.6869
57.9207	88.7929	-11.7508
58.0609	88.7447	-11.8216
58.1988	88.6954	-11.8944
58.3564	88.6407	-11.973
58.4851	88.5957	-12.0385
58.6427	88.5406	-12.1204
58.7667	88.4946	-12.1889
58.9143	88.4389	-12.2747
59.0295	88.3926	-12.3447
59.1727	88.3362	-12.4289
59.2957	88.29	-12.4992
59.4344	88.2379	-12.5776
59.5865	88.1806	-12.6649
59.7195	88.1335	-12.7388
59.8515	88.0807	-12.8236
59.9969	88.0219	-12.9116
60.1333	87.9685	-12.99
60.2731	87.9141	-13.0679
60.4062	87.8593	-13.1488
60.5482	87.8044	-13.2303
60.688	87.7495	-13.3154
60.8234	87.6946	-13.4018
60.9542	87.6388	-13.4877
61.0873	87.5834	-13.5709
61.2237	87.5269	-13.6545
61.3646	87.4702	-13.7397
61.4977	87.4123	-13.8235
61.6375	87.3548	-13.9048
61.7784	87.2969	-13.9897
61.9227	87.2385	-14.0741
62.058	87.1803	-14.1591
62.2023	87.1211	-14.2489
62.3432	87.0624	-14.3378
62.4785	87.0024	-14.4237
62.6138	86.9434	-14.5113
62.7525	86.8826	-14.5983
62.8901	86.8225	-14.6838
63.0288	86.7612	-14.7758
63.1674	86.6996	-14.8712
63.305	86.6374	-14.9646
63.4403	86.5753	-15.0564
63.5801	86.5133	-15.1506
63.7154	86.45	-15.2435
63.8619	86.3876	-15.3369
64.0006	86.3237	-15.4298
64.1415	86.26	-15.525
64.288	86.1951	-15.6197
64.4312	86.1305	-15.7137
64.5687	86.0648	-15.8057
64.7108	85.9995	-15.9001
64.855	85.9333	-15.9942
64.9948	85.867	-16.0848
65.1413	85.8009	-16.1772
65.2856	85.7337	-16.2677
65.4299	85.6671	-16.3615
65.5697	85.5991	-16.4547
65.7016	85.5313	-16.5542
65.8325	85.4621	-16.6533
65.9656	85.3933	-16.7568
66.1009	85.3235	-16.858
66.2418	85.2535	-16.9581
66.3928	85.1837	-17.0589
66.5326	85.1134	-17.1577
66.6802	85.0433	-17.2565
66.8278	84.9717	-17.3551
66.9687	84.9014	-17.4575
67.1052	84.8291	-17.5605
67.2506	84.757	-17.6657
67.3904	84.6839	-17.7705
67.5313	84.6108	-17.8771
67.6755	84.5368	-17.982
67.8153	84.4629	-18.0795
67.9585	84.3893	-18.1807
68.0983	84.3141	-18.2852
68.237	84.2398	-18.3927
68.379	84.1641	-18.4988
68.5255	84.0885	-18.6069
68.6698	84.0111	-18.712
68.814	83.9347	-18.8158
68.9583	83.857	-18.9151
69.0992	83.7791	-19.0194
69.2435	83.7011	-19.1274
69.3877	83.6228	-19.2343
69.5298	83.5445	-19.3424
69.6752	83.465	-19.456
69.825	83.3861	-19.5705
69.9682	83.3058	-19.6835
70.1113	83.2257	-19.7979
70.2589	83.1442	-19.9102
70.4055	83.0631	-20.0168
70.5419	82.9812	-20.1205
70.6851	82.8986	-20.2283
70.8271	82.8164	-20.3382
70.9736	82.7334	-20.4477
71.1111	82.6508	-20.5592
71.249	82.5671	-20.6732
71.3902	82.484	-20.7861
71.5401	82.3991	-20.9031
71.6813	82.3146	-21.022
71.8246	82.2283	-21.1396
71.9712	82.1425	-21.2567
72.1156	82.0559	-21.372
72.2504	81.9694	-21.4835
72.3894	81.8835	-21.5946
72.5285	81.7961	-21.7055
72.6707	81.7092	-21.8181
72.8076	81.6211	-21.9315
72.9553	81.5328	-22.0421
73.0954	81.4429	-22.1532
73.2388	81.3538	-22.2678
73.3843	81.2636	-22.3816
73.5298	81.1727	-22.4962
73.6688	81.0824	-22.6132
73.8154	80.9912	-22.7249
73.9599	80.9006	-22.8365
74.0924	80.8084	-22.9476
74.2358	80.7176	-23.0582
74.3748	80.6245	-23.1709
74.5139	80.5319	-23.288
74.6508	80.4383	-23.404
74.7952	80.3447	-23.5183
74.9386	80.2505	-23.6333
75.0841	80.1561	-23.7466
75.2285	80.0619	-23.8627
75.3773	79.9654	-23.9766
75.5217	79.8703	-24.0925
75.6618	79.7737	-24.2089
75.8084	79.6779	-24.3277
75.9518	79.5805	-24.4449
76.0951	79.4844	-24.5641
76.2385	79.3865	-24.6828
76.3807	79.2885	-24.7991
76.5198	79.1897	-24.9132
76.6675	79.0904	-25.0293
76.8151	78.9914	-25.1457
76.9617	78.891	-25.2614
77.1094	78.792	-25.3793
77.2581	78.6908	-25.4941
77.4036	78.5905	-25.6077
77.5491	78.4888	-25.7242
77.6957	78.3877	-25.8401
77.8434	78.285	-25.953
77.9857	78.1827	-26.0704
78.1247	78.0804	-26.1872
78.2648	77.9768	-26.2983
78.4093	77.8736	-26.4137
78.5548	77.7695	-26.5337
78.7035	77.6662	-26.6521
78.8534	77.5605	-26.7672
79.0064	77.456	-26.8843
79.1595	77.3506	-26.9998
79.3093	77.2446	-27.1092
79.458	77.1382	-27.2209
79.6111	77.0321	-27.3327
79.7598	76.9255	-27.4477
79.9053	76.8179	-27.5611
80.0498	76.7114	-27.6781
80.1985	76.6035	-27.7928
80.3505	76.4963	-27.9054
80.4971	76.3874	-28.0169
80.648	76.279	-28.1238
80.8032	76.1698	-28.2321
80.9509	76.0602	-28.3402
81.0975	75.9506	-28.4547
81.2451	75.8405	-28.5646
81.395	75.7303	-28.6791
81.5415	75.619	-28.7898
81.6881	75.5087	-28.8983
81.8347	75.3967	-29.0016
81.9845	75.2856	-29.1051
82.1311	75.1732	-29.2074
82.2799	75.0609	-29.3108
82.4351	74.9484	-29.414
82.5849	74.835	-29.5167
82.7358	74.7221	-29.6222
82.8874	74.6082	-29.7263
83.0314	74.4952	-29.8311
83.1806	74.3806	-29.9348
83.3319	74.2672	-30.0397
83.4812	74.1524	-30.1429
83.6293	74.0377	-30.2465
83.7891	73.922	-30.3456
83.9383	73.8061	-30.4439
84.0896	73.6906	-30.5405
84.2346	73.5735	-30.6333
84.3902	73.458	-30.7264
84.5352	73.3412	-30.8185
84.6865	73.2255	-30.9133
84.8357	73.1078	-31.0094
84.9965	72.9919	-31.1055
85.1447	72.874	-31.2002
85.297	72.7562	-31.295
85.4505	72.6382	-31.3912
85.607	72.5196	-31.4835
85.7605	72.4011	-31.5754
85.9171	72.2824	-31.6627
86.0726	72.1646	-31.7503
86.2239	72.0451	-31.8305
86.3784	71.9269	-31.9114
86.5329	71.8077	-31.9922
86.6842	71.6884	-32.0733
86.8355	71.5684	-32.155
86.9879	71.4487	-32.2357
87.1403	71.3288	-32.3158
87.2968	71.208	-32.3934
87.4587	71.0881	-32.4725
87.6163	70.9675	-32.5507
87.7781	70.8467	-32.628
87.9389	70.7253	-32.7
88.0944	70.605	-32.7698
88.2479	70.4836	-32.8388
88.4066	70.3618	-32.905
88.5621	70.241	-32.9698
88.7166	70.119	-33.0364
88.8721	69.9978	-33.1047
89.0339	69.8756	-33.1672
89.1989	69.755	-33.2256
89.3607	69.6329	-33.2838
89.5173	69.512	-33.3389
89.6813	69.3898	-33.3909
89.8399	69.2687	-33.4429
90.0007	69.1467	-33.497
90.1583	69.0246	-33.5485
90.3254	68.9031	-33.6016
90.4862	68.7803	-33.6516
90.6449	68.6588	-33.6994
90.7994	68.536	-33.7426
90.9665	68.4148	-33.7856
91.1293	68.2923	-33.8236
91.2922	68.1713	-33.8616
91.4562	68.0491	-33.8958
91.6243	67.9276	-33.9266
91.7914	67.8058	-33.953
91.9606	67.6837	-33.9807
92.1308	67.5621	-34.0088
92.3063	67.4397	-34.0366
92.4755	67.3186	-34.0623
92.6394	67.1961	-34.0872
92.8097	67.0755	-34.106
92.9747	66.9539	-34.121
93.1354	66.8337	-34.1345
93.3036	66.7127	-34.147
93.478	66.5922	-34.1575
93.6472	66.4717	-34.1656
93.8206	66.3505	-34.1685
93.9982	66.2306	-34.1686
94.1747	66.1095	-34.1678
94.3479	65.9902	-34.1631
94.5093	65.8701	-34.1554
94.6778	65.7517	-34.1489
94.8442	65.6324	-34.1386
95.0066	65.5145	-34.1225
95.173	65.3956	-34.1048
95.3496	65.2767	-34.083
95.5242	65.1585	-34.0574
95.6937	65.0394	-34.0282
95.8703	64.922	-33.9988
96.0397	64.8036	-33.9647
96.2072	64.6874	-33.9244
96.3706	64.57	-33.8821
96.5431	64.4551	-33.8408
96.7146	64.3386	-33.7965
96.8953	64.2236	-33.7528
97.0749	64.1083	-33.7131
97.2576	63.9929	-33.6646
97.4383	63.8775	-33.6104
97.6189	63.7627	-33.5543
97.7965	63.6491	-33.4891
97.9782	63.5346	-33.4199
98.1598	63.4218	-33.3534
98.3374	63.3087	-33.281
98.5161	63.1964	-33.2061
98.7008	63.0844	-33.128
98.8784	62.9732	-33.0502
99.059	62.8627	-32.9638
99.2468	62.7516	-32.8764
99.4355	62.6422	-32.7837
99.6142	62.5323	-32.6914
99.8009	62.4232	-32.5905
99.9846	62.314	-32.4905
100.166	62.2066	-32.387
100.353	62.0987	-32.2781
100.545	61.9914	-32.167
100.734	61.8851	-32.0584
100.926	61.7784	-31.9456
101.119	61.6729	-31.8291
101.302	61.5668	-31.7158
101.491	61.4622	-31.5985
101.679	61.3571	-31.4718
101.861	61.2536	-31.3464
102.049	61.1496	-31.22
102.245	61.0476	-31.0914
102.434	60.9452	-30.9584
102.624	60.8434	-30.8283
102.824	60.742	-30.695
103.017	60.6406	-30.5589
103.209	60.5403	-30.4164
103.4	60.4398	-30.2749
103.594	60.3409	-30.1295
103.788	60.242	-29.9798
103.984	60.1444	-29.8296
104.18	60.0465	-29.6743
104.383	59.9499	-29.5171
104.581	59.8533	-29.3574
104.777	59.757	-29.197
104.98	59.662	-29.0326
105.179	59.5662	-28.875
105.379	59.4719	-28.7128
105.578	59.3777	-28.548
105.778	59.285	-28.3795
105.974	59.1917	-28.2112
106.181	59.1001	-28.0381
106.375	59.0086	-27.8652
106.569	58.918	-27.6946
106.767	58.8279	-27.5203
106.963	58.7378	-27.3437
107.155	58.6492	-27.163
107.353	58.5601	-26.9808
107.56	58.4722	-26.7948
107.758	58.3843	-26.6116
107.959	58.2976	-26.4287
108.159	58.2106	-26.2428
108.363	58.1253	-26.0576
108.565	58.0399	-25.8695
108.764	57.9547	-25.6828
108.971	57.8708	-25.4915
109.173	57.7866	-25.2986
109.377	57.7034	-25.1027
109.578	57.6203	-24.9052
109.785	57.5386	-24.7028
109.985	57.4568	-24.4999
110.194	57.3764	-24.2988
110.4	57.2959	-24.0964
110.606	57.2164	-23.8973
110.814	57.1372	-23.696
111.019	57.058	-23.4966
111.221	56.9798	-23.2969
111.423	56.9014	-23.0975
111.629	56.8242	-22.8959
111.833	56.7467	-22.6935
112.04	56.6712	-22.4868
112.246	56.5951	-22.2784
112.456	56.5207	-22.0729
112.659	56.4467	-21.8647
112.869	56.3734	-21.6561
113.081	56.3002	-21.4466
113.292	56.2276	-21.2418
113.498	56.1557	-21.0327
113.708	56.0834	-20.8235
113.919	56.0126	-20.613
114.127	55.9418	-20.4037
114.334	55.8717	-20.1919
114.544	55.8017	-19.9795
114.751	55.7332	-19.7686
114.954	55.6648	-19.5581
115.163	55.5966	-19.3493
115.378	55.5296	-19.1384
115.583	55.4625	-18.9274
115.799	55.3956	-18.7094
116.011	55.3293	-18.4941
116.224	55.2642	-18.2793
116.43	55.1993	-18.0611
116.633	55.1354	-17.8475
116.835	55.0721	-17.6411
117.039	55.0089	-17.4346
117.241	54.9461	-17.2218
117.447	54.8831	-17.0097
117.653	54.8214	-16.7942
117.86	54.7594	-16.5807
118.064	54.6985	-16.3673
118.265	54.6377	-16.1575
118.469	54.5786	-15.9534
118.68	54.5189	-15.7472
118.879	54.4604	-15.5375
119.086	54.4026	-15.3237
119.293	54.3445	-15.1147
119.494	54.2867	-14.9018
119.689	54.2294	-14.691
119.895	54.1727	-14.4814
120.094	54.1155	-14.2766
120.296	54.0603	-14.0654
120.499	54.0052	-13.8552
120.703	53.9505	-13.6501
120.909	53.8962	-13.4416
121.113	53.843	-13.2353
121.316	53.7899	-13.0328
121.518	53.7365	-12.8315
121.726	53.6841	-12.6274
121.927	53.6315	-12.4289
122.132	53.5796	-12.2262
122.338	53.5277	-12.0231
122.546	53.477	-11.8233
122.749	53.4265	-11.6177
122.954	53.377	-11.4091
123.163	53.3276	-11.2017
123.362	53.2787	-11.0003
123.57	53.2299	-10.7941
123.772	53.1814	-10.5953
123.971	53.1333	-10.3968
124.172	53.0854	-10.1966
124.378	53.0383	-9.99608
124.582	52.9917	-9.79612
124.79	52.9456	-9.5952
124.998	52.8998	-9.39672
125.203	52.8547	-9.20319
125.409	52.8097	-9.00127
125.614	52.7649	-8.80519
125.824	52.7201	-8.6136
126.033	52.6762	-8.42332
126.245	52.6325	-8.23267
126.451	52.589	-8.04303
126.656	52.5467	-7.85182
126.862	52.5047	-7.65983
127.066	52.4625	-7.46758
127.262	52.4212	-7.27264
127.464	52.38	-7.08517
127.67	52.3389	-6.89909
127.867	52.2979	-6.70996
128.07	52.2577	-6.52159
128.278	52.2174	-6.34091
128.485	52.1776	-6.16006
128.685	52.1381	-5.97689
128.889	52.0994	-5.79578
129.092	52.0608	-5.61419
129.29	52.0224	-5.43181
129.488	51.9847	-5.24878
129.685	51.9471	-5.06925
129.885	51.91	-4.88992
130.086	51.8725	-4.71157
130.286	51.8356	-4.53127
130.491	51.7984	-4.34971
130.699	51.7619	-4.16995
130.904	51.726	-3.98947
131.11	51.6907	-3.81159
131.314	51.6556	-3.63275
131.513	51.6211	-3.45757
131.72	51.5867	-3.28095
131.92	51.5519	-3.11162
132.125	51.5174	-2.9429
132.329	51.4833	-2.77368
132.537	51.4493	-2.60565
132.736	51.4155	-2.43979
132.938	51.3824	-2.26919
133.139	51.3497	-2.09643
133.341	51.3167	-1.92958
133.545	51.2846	-1.76131
133.75	51.2524	-1.59604
133.947	51.2206	-1.43015
134.147	51.1887	-1.26703
134.347	51.157	-1.10475
134.542	51.125	-0.946884
134.739	51.0935	-0.785217
134.946	51.0624	-0.623188
135.15	51.0317	-0.464659
135.351	51.0016	-0.305004
135.552	50.9717	-0.14535
135.759	50.9419	0.012264
135.956	50.9121	0.16552
136.158	50.8818	0.318975
136.363	50.8513	0.470057
136.572	50.8213	0.622511
136.772	50.7921	0.773478
136.974	50.7628	0.922194
137.174	50.7345	1.0724
137.376	50.7061	1.22132
137.576	50.6778	1.37008
137.771	50.649	1.5182
137.975	50.6209	1.66747
138.171	50.5925	1.81334
138.367	50.5644	1.96019
138.562	50.5363	2.1017
138.764	50.5082	2.24306
138.957	50.48	2.38324
139.157	50.4522	2.52324
139.356	50.4252	2.66608
139.553	50.3982	2.80769
139.748	50.3715	2.94999
139.949	50.345	3.09081
140.147	50.3185	3.23196
140.342	50.2915	3.36835
140.543	50.2647	3.50874
140.746	50.2378	3.64276
140.949	50.2108	3.77576
141.15	50.1841	3.90898
141.352	50.1577	4.04012
141.549	50.1313	4.16872
141.748	50.1052	4.29977
141.941	50.0795	4.43295
142.135	50.0536	4.55914
142.327	50.0275	4.68537
142.522	50.0012	4.81184
142.711	49.9749	4.94088
142.904	49.9487	5.06675
143.098	49.9222	5.19192
143.299	49.8966	5.32067
143.497	49.8708	5.44387
143.7	49.8452	5.56361
143.901	49.8196	5.68068
144.1	49.7942	5.80452
144.297	49.7679	5.92414
144.493	49.7419	6.0445
144.687	49.716	6.16406
144.885	49.69	6.28364
145.084	49.6639	6.39674
145.277	49.6386	6.50466
145.474	49.6134	6.61519
145.67	49.5875	6.72412
145.867	49.5624	6.83458
146.062	49.537	6.94413
146.261	49.5114	7.05614
146.455	49.4854	7.16445
146.646	49.4599	7.27262
146.835	49.4335	7.3791
147.025	49.4077	7.48689
147.221	49.3819	7.59474
147.416	49.3561	7.70209
147.614	49.3301	7.80718
147.806	49.3042	7.90785
147.998	49.2779	8.00611
148.186	49.2519	8.10233
148.381	49.2256	8.19929
148.567	49.1998	8.29392
148.766	49.1735	8.39012
148.958	49.147	8.48518
149.157	49.1207	8.57772
149.348	49.0949	8.66747
149.543	49.0686	8.75536
149.727	49.0428	8.84233
149.914	49.017	8.93243
150.097	48.9904	9.02005
150.281	48.9634	9.10351
150.469	48.9359	9.18775
150.662	48.9084	9.27162
150.85	48.8809	9.35189
151.036	48.8538	9.43262
151.223	48.8267	9.51788
151.411	48.8001	9.60294
151.596	48.7731	9.68308
151.787	48.7467	9.75919
151.975	48.7196	9.8343
152.165	48.6922	9.90744
152.355	48.6647	9.98037
152.546	48.6369	10.0548
152.733	48.6084	10.1294
152.922	48.5804	10.2016
153.106	48.5526	10.2735
153.292	48.5246	10.345
153.482	48.4967	10.4162
153.672	48.4687	10.4839
153.859	48.4405	10.5562
154.046	48.412	10.6234
154.233	48.3832	10.6891
154.419	48.354	10.7532
154.604	48.3244	10.8206
154.792	48.2953	10.8837
154.984	48.2661	10.9443
155.175	48.2371	11.0062
155.362	48.2081	11.0661
155.554	48.1798	11.126
155.742	48.1505	11.1845
155.932	48.1213	11.2455
156.115	48.0921	11.3022
156.299	48.0623	11.3577
156.484	48.0322	11.4128
156.667	48.0022	11.4657
156.854	47.9722	11.5194
157.036	47.942	11.5731
157.221	47.9123	11.6258
157.404	47.8816	11.6769
157.592	47.8517	11.7296
157.773	47.821	11.7804
157.96	47.7903	11.8313
158.146	47.7592	11.8859
158.331	47.7287	11.9368
158.515	47.6974	11.987
158.702	47.6663	12.0386
158.892	47.6353	12.0904
159.075	47.6038	12.137
159.262	47.5723	12.1823
159.445	47.5402	12.2268
159.633	47.5086	12.2711
159.811	47.4762	12.3118
159.996	47.4441	12.3541
160.177	47.4115	12.3993
160.357	47.3787	12.4434
160.535	47.3458	12.486
160.719	47.3132	12.5307
160.899	47.2803	12.5747
161.084	47.247	12.6223
161.27	47.2148	12.6714
161.457	47.1812	12.7149
161.643	47.1478	12.7563
161.831	47.1144	12.7998
162.013	47.081	12.8422
162.201	47.0464	12.8843
162.383	47.0125	12.932
162.564	46.9785	12.9813
162.746	46.9441	13.0258
162.927	46.9098	13.0664
163.103	46.8752	13.1038
163.287	46.8406	13.1377
163.469	46.8055	13.1719
163.648	46.7699	13.2087
163.83	46.7345	13.2477
164.016	46.6991	13.291
164.199	46.6631	13.3358
164.382	46.627	13.3785
164.572	46.5916	13.4216
164.757	46.5547	13.4621
164.943	46.5186	13.4977
165.131	46.4825	13.5355
165.32	46.4467	13.5754
165.502	46.4096	13.6173
165.688	46.3735	13.6581
165.869	46.3366	13.7008
166.052	46.2995	13.7437
166.238	46.2624	13.7837
166.424	46.2251	13.8237
166.612	46.1881	13.8688
166.8	46.1506	13.916
166.986	46.1134	13.9655
167.17	46.0756	14.0205
167.36	46.0375	14.0735
167.548	45.9994	14.1269
167.737	45.9608	14.1856
167.925	45.9211	14.2399
168.109	45.8818	14.2917
168.291	45.8429	14.3466
168.471	45.803	14.4031
168.653	45.7636	14.4605
168.834	45.7237	14.5198
169.019	45.6841	14.5832
169.202	45.6435	14.6523
169.387	45.6029	14.7229
169.577	45.5615	14.7934
169.765	45.5201	14.8702
169.952	45.4779	14.9489
170.139	45.436	15.0282
170.335	45.3942	15.1082
170.516	45.3519	15.1855
170.703	45.3096	15.2638
170.889	45.2666	15.3401
171.077	45.2236	15.4124
171.259	45.1794	15.4742
171.449	45.135	15.5375
171.635	45.0901	15.5937
171.823	45.0446	15.6473
172.008	44.9985	15.6987
172.189	44.9515	15.7554
172.375	44.9048	15.8071
172.557	44.8569	15.8498
172.741	44.8096	15.8907
172.923	44.7612	15.9259
173.108	44.713	15.9549
173.291	44.6636	15.9809
173.476	44.6141	16.0194
173.661	44.564	16.056
173.842	44.5137	16.0923
174.028	44.4635	16.1308
174.205	44.4125	16.1672
174.389	44.3617	16.1942
174.568	44.3097	16.2161
174.751	44.2582	16.2345
174.935	44.2058	16.2511
175.122	44.1535	16.2683
175.302	44.1009	16.2893
175.482	44.048	16.3129
175.668	43.9944	16.3437
175.848	43.9409	16.3733
176.034	43.888	16.4042
176.214	43.8337	16.4305
176.4	43.7804	16.4575
176.585	43.7261	16.4832
176.77	43.672	16.5071
176.951	43.6168	16.5333
177.137	43.5617	16.5596
177.318	43.5058	16.5839
177.494	43.4496	16.602
177.674	43.3932	16.6243
177.846	43.3361	16.644
178.026	43.2796	16.6634
178.202	43.2221	16.6832
178.382	43.165	16.7042
178.559	43.1065	16.7207
178.743	43.0477	16.7315
178.922	42.9883	16.7385
179.102	42.9282	16.7389
179.284	42.8678	16.7377
179.462	42.8066	16.731
179.643	42.7453	16.7243
179.82	42.6829	16.7185
179.999	42.6204	16.7134
180.169	42.5572	16.7025
180.346	42.4947	16.6939
180.518	42.4311	16.6857
180.696	42.3675	16.6764
180.875	42.3037	16.6689
181.051	42.2381	16.6634
181.23	42.1726	16.6553
181.408	42.1062	16.643
181.585	42.0399	16.6255
181.753	41.9722	16.6043
181.931	41.9057	16.5787
182.099	41.8375	16.553
182.274	41.7697	16.5255
182.452	41.701	16.5003
182.634	41.6322	16.4753
182.809	41.5627	16.4531
182.988	41.4911	16.4279
183.164	41.4195	16.3966
183.335	41.3471	16.3671
183.505	41.2751	16.3348
183.682	41.2017	16.3016
183.861	41.1304	16.271
184.036	41.0578	16.2443
184.214	40.9851	16.211
184.396	40.9119	16.178
184.571	40.8377	16.1368
184.741	40.7609	16.0785
184.913	40.6813	16.0087
185.079	40.6003	15.9302
185.242	40.5157	15.8436
185.408	40.4302	15.7524
185.575	40.3445	15.6685
185.742	40.2608	15.595
185.915	40.177	15.5284
186.09	40.0945	15.4704
186.262	40.0128	15.4231
186.44	39.9307	15.3843
186.621	39.8497	15.3484
186.792	39.7664	15.3149
186.97	39.6837	15.2784
187.148	39.599	15.2339
187.32	39.5156	15.1826
187.487	39.4297	15.1223
187.662	39.3455	15.0607
187.835	39.2606	15.0013
188.006	39.1766	14.9526
188.181	39.0921	14.9085
188.351	39.0073	14.8731
188.525	38.9227	14.8412
188.698	38.8378	14.813
188.875	38.7537	14.7841
189.044	38.6693	14.7616
189.223	38.5863	14.7433
189.393	38.5028	14.7268
189.561	38.4191	14.7071
189.734	38.3338	14.6861
189.909	38.2474	14.6576
190.083	38.1601	14.6196
190.261	38.0714	14.5831
190.441	37.9834	14.5467
190.613	37.8957	14.5105
190.795	37.8088	14.4764
190.973	37.7214	14.4491
191.146	37.6347	14.4177
191.32	37.5467	14.3816
191.497	37.4578	14.3467
191.668	37.3687	14.3138
191.84	37.2787	14.2743
192.014	37.1887	14.2304
192.188	37.0983	14.1889
192.365	37.0092	14.1452
192.538	36.9187	14.0993
192.712	36.8293	14.058
192.888	36.7385	14.019
193.057	36.6471	13.9827
193.227	36.5545	13.9425
193.4	36.4614	13.8966
193.57	36.3682	13.8462
193.741	36.2741	13.7913
193.918	36.1815	13.7331
194.091	36.0882	13.6768
194.266	35.9957	13.6226
194.437	35.9023	13.5688
194.609	35.8101	13.5167
194.781	35.7166	13.4646
194.953	35.6225	13.412
195.129	35.5285	13.3614
195.302	35.433	13.3075
195.478	35.338	13.2548
195.65	35.2422	13.201
195.826	35.1476	13.1456
195.999	35.0516	13.0906
196.171	34.9571	13.041
196.341	34.8618	12.9889
196.517	34.7669	12.9353
196.688	34.6714	12.8833
196.859	34.5752	12.8291
197.034	34.4794	12.7741
197.207	34.3819	12.7202
197.377	34.2854	12.6652
197.548	34.1879	12.6079
197.718	34.0917	12.5487
197.892	33.994	12.4909
198.067	33.8978	12.4327
198.242	33.8006	12.3779
198.418	33.7032	12.3275
198.593	33.6057	12.2787
198.767	33.507	12.2303
198.94	33.4085	12.183
199.113	33.3092	12.1391
199.291	33.2106	12.0903
199.466	33.1106	12.0448
199.641	33.0118	11.9949
199.81	32.9112	11.9436
199.983	32.811	11.8889
200.157	32.7097	11.8315
200.329	32.607	11.7681
200.504	32.5042	11.7027
200.682	32.4001	11.6369
200.857	32.2957	11.5691
201.028	32.1903	11.5046
201.201	32.0861	11.4412
201.373	31.9803	11.3783
201.543	31.8755	11.3148
201.712	31.7694	11.2484
201.881	31.6631	11.1822
202.055	31.5565	11.1151
202.224	31.4486	11.0524
202.396	31.3413	10.9889
202.57	31.2325	10.93
202.742	31.1243	10.8678
202.914	31.0141	10.8044
203.088	30.9049	10.7372
203.265	30.7937	10.6711
203.438	30.6831	10.6028
203.611	30.5715	10.531
203.783	30.4597	10.4608
203.959	30.3477	10.3911
204.125	30.234	10.3195
204.3	30.1209	10.2483
204.473	30.0062	10.179
204.646	29.8922	10.1095
204.816	29.7765	10.0403
204.995	29.6619	9.97302
205.164	29.5452	9.89805
205.335	29.4294	9.82408
205.507	29.3124	9.75249
205.682	29.1939	9.67864
205.854	29.0758	9.60336
206.025	28.9564	9.53564
206.203	28.8367	9.47527
206.37	28.716	9.41683
206.536	28.5964	9.35982
206.699	28.475	9.30148
206.872	28.354	9.24122
207.042	28.2321	9.17682
207.217	28.11	9.11332
207.389	27.9874	9.05372
207.561	27.8636	8.99849
207.733	27.7401	8.94763
207.902	27.6158	8.89656
208.076	27.492	8.84935
208.247	27.3672	8.7995
208.426	27.2433	8.75135
208.595	27.1189	8.70664
208.769	26.9943	8.66653
208.938	26.8694	8.62669
209.113	26.7436	8.59345
209.284	26.6182	8.56439
209.46	26.4913	8.53342
209.638	26.3649	8.50693
209.814	26.237	8.48308
209.991	26.1109	8.4612
210.169	25.9839	8.43469
210.343	25.8578	8.41348
210.519	25.7311	8.39599
210.696	25.6053	8.37823
210.873	25.4785	8.36112
211.052	25.3505	8.35497
211.234	25.224	8.35101
211.408	25.096	8.3475
211.59	24.9691	8.34713
211.773	24.8419	8.35224
211.951	24.7162	8.35966
212.131	24.5896	8.36543
212.318	24.4631	8.3684
212.496	24.3373	8.37565
212.672	24.2114	8.38613
212.86	24.0862	8.39853
213.037	23.9598	8.41732
213.216	23.836	8.4403
213.4	23.7102	8.4587
213.585	23.586	8.47739
213.761	23.4617	8.49509
213.944	23.3391	8.51516
214.13	23.216	8.5405
214.316	23.0939	8.57741
214.501	22.9723	8.61832
214.687	22.8503	8.6604
214.88	22.7295	8.70298
215.062	22.6083	8.74683
215.247	22.489	8.78719
215.435	22.369	8.8304
215.629	22.2514	8.87502
215.815	22.1339	8.92253
216.004	22.0179	8.97289
216.188	21.9023	9.02958
216.367	21.7879	9.08374
216.55	21.674	9.14074
216.735	21.5596	9.20154
216.922	21.4473	9.26101
217.112	21.3344	9.32226
217.306	21.2231	9.39074
217.494	21.112	9.4655
217.679	21.0032	9.53387
217.866	20.8946	9.60854
218.052	20.7871	9.68334
218.238	20.6808	9.75767
218.424	20.5747	9.82882
218.616	20.4698	9.90486
218.803	20.3647	9.97998
218.993	20.2618	10.0576
219.183	20.1589	10.135
219.377	20.0581	10.2137
219.565	19.9577	10.2978
219.757	19.8591	10.3813
219.948	19.7604	10.4618
220.137	19.6631	10.5431
220.345	19.5575	10.6365
220.513	19.4716	10.7129
220.703	19.3767	10.8013
220.891	19.2833	10.8904
221.104	19.1825	10.995
221.276	19.0993	11.083
221.491	19.0007	11.1882
221.685	18.9121	11.2829
221.878	18.8243	11.3809
222.064	18.7377	11.4737
222.234	18.6607	11.5528
222.443	18.5679	11.6547
222.631	18.484	11.7471
222.806	18.4098	11.83
223.021	18.3196	11.9256
223.218	18.2386	12.0167
223.392	18.1665	12.0991
223.586	18.0881	12.192
223.781	18.0104	12.2834
223.973	17.9332	12.3793
224.183	17.8499	12.4831
224.365	17.7748	12.5742
224.538	17.7083	12.6539
224.744	17.6275	12.7491
224.933	17.5555	12.8357
225.126	17.4844	12.9216
225.327	17.4139	13.01
225.499	17.3513	13.091
225.687	17.2829	13.1772
225.881	17.2154	13.2621
226.069	17.1484	13.344
226.256	17.0829	13.4233
226.464	17.0101	13.5073
226.645	16.9516	13.5789
226.84	16.8863	13.6565
227.053	16.8161	13.7409
227.226	16.7584	13.8106
227.426	16.6963	13.8878
227.628	16.6282	13.9715
227.798	16.5742	14.0384
227.992	16.5146	14.1116
228.205	16.4488	14.181
228.375	16.3962	14.2368
228.584	16.331	14.3032
228.759	16.2783	14.3559
228.944	16.2199	14.4127
229.153	16.1567	14.4791
229.321	16.1052	14.5338
229.532	16.0437	14.596
229.698	15.9934	14.6455
229.91	15.9324	14.7026
230.073	15.8835	14.7451
230.265	15.8285	14.7931
230.476	15.769	14.8436
230.664	15.7147	14.8867
230.853	15.6606	14.9306
231.041	15.6067	14.9762
231.223	15.5528	15.0142
231.385	15.5044	15.0513
231.575	15.4512	15.0934
231.764	15.3984	15.1317
231.949	15.3455	15.165
232.163	15.288	15.2003
232.332	15.2411	15.2269
232.515	15.1892	15.2544
232.715	15.1316	15.2844
232.887	15.085	15.3082
233.087	15.0278	15.3362
233.274	14.9757	15.3557
233.442	14.9287	15.3738
233.633	14.877	15.3922
233.832	14.8202	15.4093
233.999	14.7743	15.4212
234.188	14.723	15.4355
234.367	14.6714	15.4454
234.564	14.6149	15.4565
234.749	14.5632	15.4622
234.934	14.5114	15.4677
235.111	14.4596	15.4681
235.286	14.4081	15.4686
235.464	14.3562	15.4681
235.623	14.3095	15.4686
235.823	14.2521	15.4692
235.981	14.2051	15.4704
236.158	14.1523	15.4741
236.355	14.0945	15.4751
236.538	14.042	15.4721
236.695	13.994	15.468
236.898	13.9356	15.4629
237.063	13.888	15.4516
237.256	13.829	15.4372
237.418	13.7809	15.4309
237.616	13.7214	15.4188
237.793	13.668	15.4022
237.952	13.6191	15.3904
238.162	13.5595	15.374
238.317	13.5099	15.3535
238.511	13.4494	15.3307
238.687	13.3934	15.3133
238.862	13.3378	15.2936
239.035	13.2823	15.2735
239.214	13.2259	15.2547
239.383	13.1702	15.2335
239.562	13.1135	15.2128
239.741	13.0569	15.1915
239.914	12.9988	15.1689
240.088	12.9415	15.144
240.265	12.8833	15.1189
240.436	12.825	15.0941
240.613	12.7663	15.0685
240.789	12.7083	15.0443
240.967	12.65	15.021
241.146	12.5902	14.999
241.328	12.5321	14.9703
241.5	12.472	14.9432
241.671	12.4116	14.9149
241.851	12.3502	14.8848
242.033	12.2894	14.8538
242.207	12.2275	14.8281
242.389	12.1663	14.8001
242.574	12.1055	14.772
242.747	12.0441	14.7467
242.924	11.9829	14.7237
243.096	11.9205	14.7005
243.268	11.8588	14.6755
243.444	11.7956	14.6486
243.623	11.7327	14.6227
243.797	11.6689	14.5926
243.979	11.606	14.5654
244.164	11.5421	14.5407
244.334	11.4784	14.5202
244.517	11.4153	14.5007
244.694	11.3513	14.4851
244.873	11.2872	14.4662
245.05	11.2228	14.4463
245.238	11.1592	14.4247
245.402	11.0942	14.4042
245.582	11.0299	14.3841
245.761	10.9654	14.3651
245.935	10.9006	14.349
246.108	10.8348	14.3358
246.293	10.7695	14.3219
246.471	10.7046	14.3097
246.647	10.6388	14.299
246.827	10.5741	14.2857
247.003	10.5084	14.2722
247.183	10.4426	14.2601
247.362	10.376	14.2444
247.541	10.3103	14.2316
247.716	10.2437	14.2202
247.896	10.1778	14.2085
248.074	10.1124	14.1951
248.249	10.0468	14.1877
248.426	9.98137	14.1799
248.605	9.91538	14.1761
248.787	9.85029	14.1717
248.965	9.78425	14.1739
249.151	9.71866	14.1782
249.335	9.65263	14.1833
249.516	9.58719	14.1896
249.698	9.52175	14.2014
249.886	9.45687	14.2111
250.067	9.39259	14.2205
250.245	9.32792	14.2343
250.43	9.26445	14.2495
250.609	9.20009	14.2666
250.784	9.13673	14.2828
250.967	9.07271	14.2994
251.158	9.0094	14.3136
251.34	8.94563	14.3286
251.523	8.88284	14.3467
251.72	8.82021	14.3689
251.905	8.75777	14.396
252.084	8.69621	14.4289
252.27	8.63426	14.4606
252.457	8.57353	14.4912
252.637	8.51218	14.5236
252.816	8.45174	14.5572
253	8.39107	14.5917
253.19	8.33116	14.6274
253.376	8.27091	14.6701
253.559	8.21133	14.7153
253.752	8.15227	14.7604
253.942	8.09376	14.8029
254.138	8.03668	14.851
254.327	7.97938	14.8971
254.516	7.92265	14.9453
254.705	7.86665	14.9974
254.891	7.81104	15.0513
255.064	7.75536	15.1054
255.254	7.70033	15.1569
255.439	7.64674	15.2086
255.622	7.59297	15.2598
255.81	7.54024	15.3147
256.005	7.48726	15.3736
256.193	7.43585	15.4361
256.387	7.38443	15.5027
256.577	7.33372	15.5688
256.767	7.28289	15.6385
256.952	7.23316	15.7063
257.139	7.18361	15.7722
257.334	7.13459	15.8351
257.523	7.08654	15.8958
257.717	7.0392	15.9559
257.914	6.9927	16.0194
258.105	6.94625	16.0858
258.294	6.9009	16.1503
258.486	6.85607	16.2153
258.674	6.81224	16.2809
258.862	6.76903	16.3459
259.057	6.72638	16.4115
259.247	6.68408	16.4783
259.44	6.64226	16.5442
259.636	6.60102	16.6114
259.825	6.55964	16.6749
260.019	6.51955	16.7376
260.207	6.47971	16.8019
260.396	6.44062	16.8698
260.58	6.40163	16.9347
260.775	6.36339	17.0037
260.962	6.32541	17.0716
261.155	6.2875	17.1388
261.346	6.25037	17.2024
261.539	6.21323	17.2617
261.727	6.17729	17.3167
261.915	6.14107	17.3734
262.099	6.10651	17.4311
262.282	6.07155	17.4889
262.468	6.03806	17.5444
262.654	6.00418	17.5979
262.842	5.97125	17.6478
263.028	5.93835	17.6991
263.216	5.90626	17.7521
263.402	5.8743	17.8112
263.584	5.84265	17.8752
263.774	5.81176	17.9421
263.958	5.78075	17.9991
264.149	5.7505	18.0499
264.343	5.72039	18.0982
264.533	5.69063	18.1432
264.713	5.66084	18.1836
264.902	5.63146	18.2308
265.084	5.6021	18.2807
265.265	5.57286	18.3271
265.455	5.54411	18.37
265.644	5.51598	18.4136
265.829	5.48847	18.4513
266.017	5.46125	18.4866
266.205	5.43495	18.5227
266.386	5.40854	18.5595
266.57	5.38188	18.5938
266.758	5.35548	18.6303
266.94	5.32929	18.667
267.122	5.3033	18.7039
267.305	5.278	18.7372
267.49	5.25353	18.7734
267.674	5.22883	18.8076
267.859	5.20489	18.8369
268.047	5.18081	18.8638
268.231	5.15731	18.8985
268.413	5.13357	18.9294
268.594	5.1105	18.9569
268.782	5.08716	18.985
268.96	5.064	19.0114
269.149	5.04127	19.0311
269.333	5.01852	19.0485
269.523	4.99587	19.0693
269.707	4.9733	19.0907
269.893	4.95158	19.1118
270.075	4.92933	19.1292
270.261	4.90741	19.1459
270.441	4.88577	19.1616
270.619	4.86445	19.1781
270.799	4.84315	19.1935
270.981	4.82219	19.2069
271.161	4.802	19.2213
271.342	4.7815	19.2342
271.527	4.76123	19.2474
271.71	4.7408	19.2583
271.889	4.72113	19.2715
272.07	4.70064	19.2851
272.25	4.68053	19.2934
272.429	4.66047	19.3001
272.611	4.64036	19.307
272.795	4.62011	19.3139
272.973	4.6006	19.317
273.155	4.58161	19.3264
273.342	4.56284	19.3355
273.525	4.54503	19.3426
273.704	4.52731	19.3484
273.887	4.50983	19.3538
274.068	4.49223	19.352
274.246	4.47447	19.3452
274.426	4.45643	19.3378
274.609	4.43835	19.3301
274.793	4.42063	19.3229
274.976	4.40294	19.3196
275.155	4.38598	19.3207
275.332	4.36875	19.3246
275.51	4.35237	19.3282
275.688	4.33549	19.3306
275.87	4.31899	19.3303
276.052	4.30209	19.3285
276.234	4.28555	19.3238
276.42	4.2688	19.3161
276.604	4.25232	19.3036
276.783	4.23605	19.2865
276.96	4.22001	19.2712
277.145	4.20431	19.2595
277.322	4.18832	19.2531
277.497	4.17304	19.2481
277.678	4.15726	19.246
277.859	4.14099	19.2397
278.032	4.12514	19.2317
278.208	4.10949	19.2183
278.391	4.09324	19.2061
278.564	4.07739	19.1932
278.742	4.06284	19.1801
278.924	4.04795	19.1677
279.103	4.03388	19.1575
279.278	4.01985	19.1486
279.453	4.00603	19.1399
279.633	3.99107	19.1296
279.811	3.97658	19.1144
279.991	3.96168	19.0978
280.168	3.94729	19.0842
280.352	3.93326	19.0702
280.527	3.92022	19.0577
280.699	3.90688	19.0478
280.874	3.89399	19.0383
281.051	3.8814	19.0244
281.225	3.8686	19.0088
281.401	3.85551	18.9938
281.579	3.84261	18.9785
281.753	3.82915	18.9598
281.928	3.81592	18.9463
282.101	3.80295	18.9374
282.281	3.79025	18.9243
282.458	3.778	18.9086
282.64	3.76607	18.8912
282.824	3.75388	18.8707
283.007	3.74229	18.8502
283.185	3.73033	18.8318
283.365	3.71809	18.8138
283.543	3.70604	18.7988
283.712	3.69405	18.7832
283.888	3.68164	18.763
284.063	3.67019	18.7428
284.243	3.65897	18.7245
284.419	3.64772	18.7052
284.6	3.63696	18.6825
284.779	3.62632	18.6637
284.956	3.61502	18.645
285.131	3.60395	18.6277
285.308	3.59311	18.6132
285.486	3.58238	18.6003
285.663	3.57175	18.5839
285.839	3.56167	18.567
286.014	3.55153	18.5482
286.192	3.54156	18.5289
286.368	3.5311	18.5082
286.541	3.52123	18.4872
286.713	3.51101	18.4698
286.886	3.50076	18.4497
287.061	3.49047	18.4314
287.238	3.48057	18.4165
287.42	3.47008	18.4021
287.602	3.46013	18.3835
287.785	3.45044	18.369
287.963	3.4408	18.3519
288.143	3.43138	18.3323
288.318	3.42224	18.3175
288.496	3.41352	18.303
288.673	3.40394	18.2854
288.853	3.39447	18.2674
289.03	3.38497	18.2536
289.212	3.37559	18.237
289.389	3.3657	18.2199
289.566	3.35682	18.205
289.745	3.34825	18.1882
289.923	3.33918	18.1684
290.099	3.33023	18.1494
290.278	3.32153	18.1312
290.46	3.31258	18.1103
290.639	3.30355	18.0863
290.814	3.29478	18.0648
290.997	3.28593	18.0428
291.175	3.27727	18.0288
291.354	3.26893	18.013
291.532	3.26063	18.004
291.711	3.25286	17.9915
291.883	3.24562	17.9744
292.06	3.23861	17.9525
292.236	3.23107	17.9363
292.411	3.2235	17.9183
292.594	3.21614	17.8977
292.779	3.20787	17.8813
292.958	3.19959	17.8624
293.134	3.19167	17.8428
293.315	3.18389	17.8259
293.492	3.17549	17.8133
293.669	3.16808	17.796
293.849	3.16	17.7816
294.03	3.15283	17.765
294.208	3.14537	17.7398
294.389	3.13791	17.7162
294.569	3.1301	17.6987
294.751	3.12332	17.6781
294.932	3.11591	17.6568
295.11	3.10853	17.6425
295.291	3.1018	17.6251
295.475	3.09516	17.6065
295.656	3.08803	17.5872
295.833	3.08112	17.5718
296.015	3.07436	17.556
296.19	3.06703	17.5365
296.362	3.06005	17.5174
296.54	3.05323	17.499
296.715	3.04636	17.4797
296.892	3.03977	17.4633
297.073	3.03373	17.4519
297.254	3.02721	17.436
297.43	3.02149	17.4214
297.614	3.01574	17.4055
297.791	3.00953	17.388
297.964	3.0032	17.3703
298.142	2.99738	17.3566
298.319	2.99081	17.3421
298.496	2.98442	17.3243
298.673	2.97841	17.3057
298.854	2.97248	17.2869
299.031	2.96627	17.266
299.211	2.96007	17.2463
299.388	2.95396	17.2317
299.573	2.9482	17.2192
299.754	2.9421	17.2053
299.932	2.93614	17.191
300.113	2.93008	17.1767
300.292	2.92388	17.1601
300.466	2.91773	17.1398
300.642	2.91215	17.1199
300.822	2.90679	17.0994
301.001	2.90123	17.0784
301.18	2.89618	17.0583
301.365	2.89074	17.0444
301.547	2.885	17.0348
301.732	2.87933	17.0304
301.911	2.87366	17.0278
302.096	2.86775	17.0255
302.271	2.86268	17.0149
302.451	2.85815	17.0031
302.626	2.85359	16.9867
302.805	2.84941	16.9699
302.981	2.8455	16.952
303.163	2.8407	16.9404
303.345	2.83555	16.9285
303.524	2.83003	16.9172
303.706	2.82436	16.9051
303.884	2.81844	16.8925
304.064	2.81324	16.8742
304.24	2.80811	16.8585
304.42	2.80282	16.8468
304.595	2.79825	16.8346
304.777	2.79421	16.8225
304.955	2.78974	16.8079
305.135	2.78553	16.7897
305.311	2.78143	16.7682
305.488	2.7771	16.7449
305.665	2.77235	16.7237
305.842	2.76776	16.7027
306.017	2.7631	16.6817
306.195	2.7591	16.6634
306.372	2.75499	16.6466
306.543	2.75066	16.6244
306.714	2.74669	16.6029
306.888	2.74254	16.5805
307.058	2.73834	16.5573
307.229	2.73362	16.5324
307.398	2.7295	16.5091
307.567	2.72498	16.4892
307.736	2.72076	16.4684
307.908	2.71647	16.445
308.079	2.71292	16.4253
308.255	2.70904	16.406
308.43	2.70542	16.3884
308.601	2.70201	16.3699
308.773	2.69842	16.3499
308.945	2.69442	16.3281
309.12	2.69032	16.3048
309.294	2.6865	16.2803
309.468	2.68236	16.2606
309.642	2.67845	16.2421
309.819	2.67463	16.2224
309.989	2.67107	16.2067
310.161	2.66776	16.1888
310.333	2.66442	16.1703
310.509	2.66093	16.1571
310.683	2.65759	16.1492
310.857	2.65447	16.1384
311.031	2.6509	16.1313
311.205	2.64754	16.1173
311.377	2.64443	16.0987
311.553	2.64146	16.0748
311.724	2.63827	16.0553
311.898	2.63514	16.037
312.074	2.6323	16.024
312.246	2.62911	16.0123
312.416	2.62587	16.0025
312.592	2.62246	15.9929
312.766	2.61923	15.9816
312.939	2.61582	15.9686
313.114	2.61295	15.959
313.291	2.61008	15.9509
313.468	2.60749	15.9406
313.639	2.60457	15.9305
313.809	2.60186	15.9198
313.982	2.59899	15.906
314.156	2.59619	15.89
314.328	2.5932	15.872
314.508	2.59023	15.8551
314.686	2.58728	15.8428
314.864	2.58419	15.8311
315.04	2.58125	15.8222
315.216	2.57858	15.8188
315.393	2.57603	15.8113
315.567	2.57332	15.8007
315.741	2.57099	15.7905
315.917	2.56859	15.7787
316.093	2.56603	15.7648
316.266	2.56356	15.7551
316.444	2.56074	15.7497
316.619	2.55778	15.7435
316.796	2.55512	15.7363
316.973	2.55238	15.7324
[truncated: 102 more rows]

## Sheet: 0.50 M ink
Temp [C]	Weight [%]	DTA [uV]
30.793	100	-2.20249
30.9515	99.9891	-2.27881
31.0966	99.9777	-2.35112
31.2412	99.9658	-2.42429
31.3831	99.9539	-2.49438
31.5194	99.9414	-2.5621
31.6492	99.9288	-2.62901
31.7817	99.9157	-2.69298
31.9154	99.9031	-2.75291
32.0446	99.8899	-2.80993
32.1681	99.8765	-2.86532
32.2891	99.8632	-2.91733
32.4089	99.8497	-2.96957
32.5214	99.8356	-3.02196
32.6334	99.8213	-3.07339
32.7447	99.8074	-3.1238
32.856	99.7927	-3.17285
32.9586	99.7783	-3.22131
33.0606	99.7638	-3.26708
33.1579	99.7493	-3.31247
33.2544	99.7341	-3.35573
33.346	99.7192	-3.39713
33.4412	99.704	-3.43862
33.534	99.6886	-3.4807
33.6232	99.6734	-3.52112
33.7099	99.6579	-3.56086
33.7978	99.642	-3.60105
33.8821	99.6261	-3.63728
33.967	99.6104	-3.67353
34.047	99.5941	-3.7096
34.1282	99.5779	-3.7432
34.2088	99.562	-3.77514
34.2888	99.5459	-3.80734
34.3645	99.5295	-3.83902
34.4378	99.5132	-3.86921
34.5068	99.497	-3.89996
34.5746	99.4802	-3.93154
34.6448	99.4632	-3.96086
34.7157	99.4464	-3.98774
34.7871	99.4292	-4.01459
34.858	99.4119	-4.04118
34.9227	99.3948	-4.06848
34.9825	99.378	-4.09702
35.0424	99.3607	-4.12411
35.0973	99.3438	-4.15149
35.1566	99.3265	-4.17827
35.217	99.3092	-4.20229
35.2738	99.2916	-4.22586
35.3288	99.2738	-4.25038
35.3849	99.2558	-4.27392
35.4338	99.238	-4.29559
35.4814	99.2198	-4.31832
35.5358	99.2017	-4.34057
35.5852	99.1838	-4.36197
35.639	99.1656	-4.37987
35.6878	99.1476	-4.39951
35.7349	99.1295	-4.41786
35.7819	99.111	-4.43482
35.8307	99.0926	-4.45185
35.8698	99.0743	-4.4699
35.9168	99.0555	-4.4889
35.9608	99.0372	-4.50721
35.998	99.019	-4.52662
36.0347	99.0007	-4.54466
36.0774	98.9824	-4.56288
36.1141	98.9642	-4.57873
36.1544	98.9457	-4.59387
36.1953	98.927	-4.60966
36.2332	98.9083	-4.62667
36.271	98.8892	-4.64429
36.3046	98.8701	-4.66028
36.3394	98.8508	-4.675
36.3705	98.8318	-4.68968
36.4084	98.8127	-4.70556
36.4383	98.7937	-4.71922
36.4707	98.7745	-4.73299
36.5018	98.7555	-4.74716
36.5342	98.7367	-4.75935
36.5599	98.7176	-4.76908
36.5904	98.6988	-4.78019
36.6234	98.6796	-4.7931
36.6521	98.6605	-4.8044
36.6777	98.6412	-4.81557
36.7015	98.622	-4.8266
36.7241	98.6023	-4.8366
36.7504	98.583	-4.84573
36.7754	98.5636	-4.85667
36.8017	98.544	-4.86781
36.834	98.5244	-4.8779
36.8603	98.505	-4.88838
36.8804	98.4861	-4.89817
36.9055	98.4666	-4.9072
36.9262	98.4474	-4.91522
36.9433	98.428	-4.92291
36.9672	98.4086	-4.92961
36.9867	98.3886	-4.93723
37.0062	98.3692	-4.94699
37.0276	98.3494	-4.95554
37.0514	98.3298	-4.96431
37.0704	98.31	-4.97364
37.0899	98.2903	-4.98299
37.1046	98.2706	-4.9909
37.121	98.251	-4.99884
37.1363	98.2316	-5.00637
37.1522	98.2122	-5.0143
37.1687	98.1926	-5.02138
37.1846	98.173	-5.02613
37.1998	98.1536	-5.03173
37.2151	98.1335	-5.03659
37.231	98.1133	-5.04155
37.2475	98.0936	-5.04622
37.2615	98.0732	-5.05148
37.2786	98.0533	-5.05747
37.2914	98.0333	-5.06385
37.3006	98.0137	-5.06813
37.3097	97.9936	-5.07272
37.3201	97.9739	-5.0765
37.3311	97.9543	-5.07858
37.3433	97.9347	-5.08106
37.3592	97.9144	-5.08419
37.3751	97.8946	-5.08595
37.3897	97.875	-5.08817
37.3983	97.8543	-5.09086
37.4074	97.8344	-5.09419
37.4117	97.8148	-5.09968
37.4197	97.7949	-5.10511
37.4264	97.7747	-5.11021
37.4435	97.7549	-5.11368
37.452	97.7349	-5.11618
37.4667	97.7151	-5.11712
37.4764	97.6951	-5.11806
37.4905	97.6755	-5.11983
37.4929	97.6561	-5.1215
37.4978	97.6362	-5.12352
37.5009	97.6166	-5.12585
37.5113	97.5969	-5.12872
37.5113	97.5771	-5.13172
37.5149	97.557	-5.13623
37.5216	97.5369	-5.13962
37.5296	97.517	-5.1405
37.532	97.497	-5.14108
37.5387	97.4768	-5.14087
37.5479	97.4566	-5.14024
37.5552	97.4371	-5.1383
37.5619	97.417	-5.13824
37.5656	97.3976	-5.13969
37.5754	97.3777	-5.14207
37.5778	97.3576	-5.14268
37.5827	97.3376	-5.14412
37.5858	97.3175	-5.14521
37.5919	97.2968	-5.14411
37.5955	97.2767	-5.14253
37.6035	97.2573	-5.14322
37.6102	97.237	-5.1456
37.6175	97.2175	-5.14675
37.6218	97.1978	-5.14892
37.6242	97.1779	-5.15095
37.6267	97.1575	-5.14944
37.6334	97.1379	-5.14766
37.6346	97.1177	-5.14704
37.6352	97.0977	-5.14606
37.6407	97.0778	-5.14365
37.648	97.0579	-5.14336
37.6474	97.0379	-5.1443
37.6529	97.018	-5.14333
37.659	96.9983	-5.14153
37.6621	96.9786	-5.13974
37.6645	96.9589	-5.13787
37.6676	96.9389	-5.13421
37.6694	96.9193	-5.131
37.67	96.8992	-5.12819
37.6749	96.8792	-5.12633
37.6737	96.8594	-5.12371
37.6786	96.8393	-5.12119
37.681	96.8192	-5.12042
37.6865	96.7993	-5.11873
37.6877	96.7794	-5.11806
37.692	96.7595	-5.11925
37.6957	96.7397	-5.12089
37.6969	96.7201	-5.1213
37.6987	96.7004	-5.12059
37.7018	96.6805	-5.118
37.703	96.6605	-5.1152
37.703	96.6406	-5.11224
37.7067	96.6204	-5.10965
37.7073	96.6006	-5.10771
37.7067	96.581	-5.10614
37.7091	96.5615	-5.10407
37.7122	96.5419	-5.09918
37.7128	96.5222	-5.09465
37.7134	96.5025	-5.09246
37.7183	96.4828	-5.09037
37.7225	96.463	-5.08949
37.7219	96.4432	-5.0901
37.7232	96.4235	-5.08945
37.7256	96.4036	-5.08836
37.7268	96.3841	-5.08613
37.7268	96.3643	-5.08223
37.7311	96.3447	-5.07841
37.7329	96.325	-5.07568
37.7384	96.3057	-5.07172
37.7372	96.2857	-5.0692
37.7378	96.2661	-5.06674
37.7372	96.2466	-5.06485
37.7421	96.2268	-5.06208
37.739	96.2072	-5.05823
37.7415	96.1878	-5.05408
37.7409	96.1685	-5.04874
37.7421	96.1489	-5.04233
37.7415	96.1297	-5.03798
37.7439	96.11	-5.03533
37.7433	96.0906	-5.03262
37.7433	96.0711	-5.03017
37.7464	96.0512	-5.03013
37.7476	96.0317	-5.02738
37.7464	96.0118	-5.02316
37.7525	95.9925	-5.01969
37.7531	95.9726	-5.01735
37.7512	95.9537	-5.01085
37.7476	95.9339	-5.00433
37.7494	95.9146	-4.99893
37.7433	95.8949	-4.99407
37.7427	95.8754	-4.98871
37.7409	95.8556	-4.98604
37.7457	95.8361	-4.98463
37.7451	95.8166	-4.98252
37.7482	95.7971	-4.97973
37.75	95.7779	-4.97644
37.7519	95.7583	-4.97356
37.7494	95.7391	-4.96989
37.7525	95.7196	-4.96747
37.75	95.7003	-4.96484
37.75	95.6806	-4.96298
37.7519	95.6611	-4.96107
37.7543	95.6416	-4.95773
37.7537	95.6219	-4.95293
37.7567	95.6025	-4.94815
37.7592	95.5833	-4.9441
37.7549	95.5639	-4.93771
37.7574	95.5445	-4.93471
37.7604	95.5252	-4.93198
37.7567	95.5054	-4.92858
37.7574	95.4856	-4.92404
37.7628	95.466	-4.92104
37.7598	95.4466	-4.91484
37.7561	95.4274	-4.91008
37.761	95.408	-4.9051
37.7561	95.389	-4.9014
37.7531	95.37	-4.89644
37.7506	95.3505	-4.89297
37.7494	95.3312	-4.88965
37.75	95.3121	-4.8867
37.7512	95.2924	-4.88228
37.7519	95.273	-4.87958
37.7537	95.2538	-4.87627
37.7537	95.2343	-4.87185
37.7506	95.2151	-4.86856
37.7525	95.196	-4.86606
37.75	95.1772	-4.86278
37.7488	95.1579	-4.85958
37.7464	95.1389	-4.85529
37.7427	95.1197	-4.84935
37.7396	95.1008	-4.84384
37.7409	95.0811	-4.83902
37.7421	95.062	-4.83436
37.7439	95.0426	-4.83136
37.7451	95.023	-4.82747
37.7494	95.0037	-4.82333
37.7488	94.9847	-4.81828
37.747	94.9655	-4.81349
37.75	94.9464	-4.80801
37.7525	94.9276	-4.80331
37.7519	94.9083	-4.79822
37.7525	94.8889	-4.79458
37.7525	94.8698	-4.79045
37.7494	94.8506	-4.78384
37.7506	94.8317	-4.77973
37.7506	94.8125	-4.77688
37.7506	94.7939	-4.77279
37.7488	94.7751	-4.76984
37.7451	94.756	-4.76919
37.7457	94.7369	-4.76666
37.7464	94.7181	-4.76375
37.7482	94.6988	-4.76114
37.75	94.6795	-4.75657
37.7531	94.6605	-4.75065
37.7506	94.6412	-4.74514
37.7464	94.6221	-4.73847
37.7433	94.603	-4.73299
37.7439	94.584	-4.72896
37.7433	94.565	-4.72542
37.7433	94.546	-4.7218
37.7409	94.5271	-4.71876
37.7378	94.5083	-4.71525
37.7372	94.4895	-4.71054
37.7366	94.4706	-4.70653
37.7323	94.452	-4.70297
37.7341	94.4331	-4.69868
37.7366	94.4144	-4.69325
37.7378	94.3954	-4.68901
37.736	94.3767	-4.68498
37.7396	94.3575	-4.68082
37.7421	94.3388	-4.67537
37.7415	94.3197	-4.6716
37.7372	94.3008	-4.66756
37.7366	94.2817	-4.66272
37.7366	94.2629	-4.65662
37.7348	94.2439	-4.653
37.7354	94.2247	-4.65185
37.736	94.2058	-4.64842
37.739	94.187	-4.64504
37.7409	94.1682	-4.64302
37.7409	94.1494	-4.63826
37.7409	94.1311	-4.62938
37.7439	94.1124	-4.61982
37.7433	94.0936	-4.61165
37.7439	94.0747	-4.60227
37.7543	94.0557	-4.59309
37.7604	94.0363	-4.58748
37.769	94.0176	-4.58496
37.7806	93.9981	-4.57997
37.7879	93.9794	-4.57643
37.7903	93.9608	-4.57389
37.8001	93.9421	-4.56712
37.805	93.9232	-4.55852
37.8117	93.9047	-4.5539
37.8215	93.8853	-4.54728
37.8337	93.8666	-4.53945
37.8453	93.8479	-4.52995
37.8606	93.8291	-4.52197
37.8758	93.8108	-4.51378
37.8923	93.7922	-4.50724
37.9112	93.773	-4.50391
37.9314	93.7536	-4.50096
37.9497	93.7345	-4.49879
37.9717	93.7155	-4.4948
37.9925	93.6968	-4.49094
38.0126	93.6779	-4.48355
38.0297	93.6592	-4.47858
38.0523	93.6402	-4.47476
38.0755	93.6214	-4.47206
38.0981	93.6023	-4.46949
38.1201	93.5834	-4.47082
38.1482	93.5647	-4.47347
38.1708	93.5457	-4.47543
38.1952	93.5261	-4.47453
38.2288	93.5069	-4.4733
38.2648	93.4875	-4.47201
38.296	93.4681	-4.46772
38.3332	93.4488	-4.46345
38.3662	93.4295	-4.46119
38.3967	93.4107	-4.46072
38.4285	93.3914	-4.46124
38.4639	93.3722	-4.46437
38.5024	93.3527	-4.46865
38.5482	93.3334	-4.47565
38.5897	93.3134	-4.48184
38.633	93.2938	-4.48798
38.6776	93.2741	-4.49397
38.7271	93.2544	-4.50084
38.7686	93.2351	-4.50645
38.8175	93.2155	-4.5098
38.8608	93.1959	-4.51173
38.9097	93.176	-4.5157
38.953	93.1565	-4.51985
39.0019	93.1361	-4.52412
39.0477	93.1159	-4.53092
39.1008	93.0958	-4.53777
39.1558	93.0756	-4.54474
39.2119	93.0554	-4.55156
39.2657	93.0353	-4.55844
39.3249	93.0154	-4.56686
39.3854	92.995	-4.57709
39.4415	92.9745	-4.58532
39.4989	92.954	-4.59255
39.5588	92.9337	-4.6032
39.618	92.913	-4.61444
39.6815	92.8923	-4.62406
39.7444	92.8717	-4.63565
39.8098	92.8506	-4.6486
39.8745	92.8295	-4.66025
39.9411	92.8084	-4.67142
40.0058	92.7871	-4.68336
40.0724	92.766	-4.69581
40.1401	92.7449	-4.70831
40.211	92.7232	-4.72069
40.28	92.7018	-4.73268
40.3508	92.6807	-4.74723
40.4235	92.6591	-4.76076
40.4937	92.6377	-4.77461
40.5676	92.616	-4.79038
40.6415	92.5946	-4.80811
40.7166	92.5727	-4.82673
40.7935	92.5508	-4.84617
40.8723	92.5283	-4.86408
40.9493	92.5065	-4.88027
41.0286	92.4841	-4.89615
41.1141	92.4617	-4.9109
41.1941	92.4391	-4.92853
41.2772	92.4167	-4.94887
41.3608	92.3938	-4.96847
41.4482	92.3706	-4.98694
41.5288	92.3479	-5.00646
41.6106	92.325	-5.02162
41.6979	92.3018	-5.03695
41.7883	92.2787	-5.05491
41.8738	92.2557	-5.07401
41.9556	92.2318	-5.09317
42.0515	92.2082	-5.11672
42.137	92.1846	-5.13957
42.2268	92.1605	-5.15998
42.3184	92.1363	-5.18151
42.4167	92.1122	-5.20148
42.507	92.0882	-5.22111
42.6017	92.0637	-5.24194
42.6964	92.0394	-5.2667
42.7934	92.0147	-5.29168
42.8893	91.9899	-5.31688
42.9846	91.965	-5.34264
43.0835	91.9399	-5.369
43.1812	91.9148	-5.39306
43.282	91.8894	-5.41713
43.3827	91.8644	-5.44182
43.4835	91.8386	-5.46477
43.5849	91.8132	-5.48686
43.6868	91.7874	-5.51248
43.7882	91.7614	-5.53919
43.8877	91.7352	-5.56605
43.9952	91.7092	-5.59314
44.1015	91.6822	-5.62297
44.2035	91.6555	-5.65172
44.3048	91.629	-5.6776
44.4105	91.6021	-5.70603
44.5131	91.5752	-5.73662
44.6169	91.5487	-5.76641
44.7243	91.5213	-5.79517
44.8361	91.4939	-5.82636
44.946	91.4663	-5.85517
45.0523	91.4382	-5.88472
45.1604	91.4099	-5.91266
45.2691	91.3819	-5.94292
45.3747	91.3531	-5.97289
45.4828	91.3245	-6.00547
45.5988	91.296	-6.03816
45.713	91.2675	-6.07244
45.8248	91.2385	-6.10405
45.9355	91.2098	-6.13574
46.0478	91.1803	-6.16813
46.1549	91.1508	-6.20092
46.2644	91.1209	-6.23672
46.3745	91.0909	-6.27243
46.4834	91.0607	-6.30757
46.5917	91.0301	-6.34188
46.707	90.9998	-6.37822
46.8148	90.969	-6.4146
46.9278	90.9379	-6.45205
47.0408	90.9066	-6.48926
47.1526	90.8759	-6.52752
47.2627	90.8441	-6.5645
47.3798	90.8124	-6.59991
47.4927	90.7808	-6.63756
47.6162	90.7489	-6.67781
47.7205	90.7146	-6.7197
47.8369	90.6835	-6.75793
47.9488	90.6511	-6.79683
48.0733	90.6183	-6.83491
48.1863	90.5836	-6.8753
48.3115	90.5517	-6.91226
48.4349	90.5177	-6.95092
48.5508	90.4822	-6.99439
48.669	90.4497	-7.03184
48.7802	90.4143	-7.07719
48.9048	90.3815	-7.11764
49.0242	90.3457	-7.15995
49.1482	90.3111	-7.20194
49.2756	90.276	-7.24618
49.3956	90.241	-7.28787
49.5184	90.2057	-7.3315
49.643	90.1703	-7.3779
49.7577	90.1346	-7.4209
49.8841	90.1	-7.46119
50.0028	90.0619	-7.50731
50.128	90.0268	-7.54891
50.2491	89.9897	-7.59478
50.369	89.9528	-7.64204
50.4971	89.9157	-7.6894
50.6193	89.8783	-7.73734
50.748	89.8408	-7.7854
50.8685	89.8016	-7.83168
50.9919	89.7648	-7.87657
51.1159	89.7262	-7.92705
51.2463	89.6874	-7.97756
51.3703	89.6463	-8.03126
51.4891	89.6067	-8.08628
51.627	89.569	-8.13669
51.7533	89.5275	-8.18974
51.8738	89.4877	-8.24023
52.0088	89.4493	-8.28903
52.1305	89.4068	-8.34195
52.2696	89.3676	-8.3905
52.3959	89.3247	-8.44811
52.521	89.2828	-8.50266
52.6502	89.2429	-8.55281
52.7812	89.2012	-8.60745
52.9127	89.1589	-8.66124
53.0437	89.114	-8.71689
53.1677	89.0713	-8.76978
53.2969	89.0303	-8.82195
53.4244	88.987	-8.87755
53.5611	88.9436	-8.9338
53.6851	88.8979	-8.99348
53.8149	88.8558	-9.04872
53.9516	88.8111	-9.10973
54.0901	88.7643	-9.17523
54.2147	88.719	-9.24007
54.3462	88.676	-9.30161
54.4812	88.6306	-9.36384
54.6186	88.5849	-9.42385
54.7455	88.5387	-9.48517
54.8822	88.4926	-9.54628
55.012	88.4436	-9.60969
55.1418	88.3983	-9.66743
55.2837	88.351	-9.7287
55.424	88.3009	-9.79306
55.5624	88.2526	-9.85347
55.6893	88.2042	-9.91555
55.833	88.1581	-9.97844
55.9576	88.1068	-10.0485
56.0903	88.06	-10.1114
56.2288	88.0107	-10.1751
56.3568	87.959	-10.2427
56.5023	87.9109	-10.303
56.6413	87.8583	-10.3712
56.7758	87.8074	-10.4374
56.9032	87.7563	-10.5056
57.0406	87.7072	-10.5699
57.1767	87.6559	-10.6362
57.3187	87.604	-10.701
57.4514	87.5498	-10.7691
57.5951	87.4976	-10.8356
57.7341	87.4449	-10.9034
57.8639	87.3915	-10.9729
58.0117	87.3405	-11.0401
58.1502	87.2839	-11.1135
58.2863	87.2319	-11.1791
58.4237	87.1776	-11.2477
58.5744	87.1225	-11.3172
58.7086	87.065	-11.3904
58.8523	87.0115	-11.4579
58.9842	86.9537	-11.5321
59.129	86.9001	-11.6006
59.2515	86.8418	-11.6775
59.3907	86.787	-11.7475
59.521	86.728	-11.8238
59.658	86.673	-11.8951
59.8006	86.6151	-11.9703
59.9359	86.5544	-12.0497
60.0701	86.499	-12.1216
60.2116	86.4402	-12.1981
60.3475	86.3786	-12.2745
60.4867	86.3193	-12.3469
60.6204	86.2595	-12.421
60.7596	86.1989	-12.4992
60.8977	86.1384	-12.5778
61.0336	86.0776	-12.6589
61.1695	86.0166	-12.74
61.307	85.9551	-12.819
61.4424	85.8938	-12.8936
61.5805	85.8318	-12.9707
61.718	85.7693	-13.0503
61.8573	85.7062	-13.1284
61.9993	85.6431	-13.2078
62.1441	85.5793	-13.2891
62.2828	85.5152	-13.3709
62.4248	85.4506	-13.4509
62.5641	85.3856	-13.5351
62.7011	85.3206	-13.6179
62.8386	85.2552	-13.6985
62.9807	85.1899	-13.778
63.1205	85.1238	-13.858
63.2591	85.0577	-13.9364
63.3995	84.9907	-14.0178
63.5376	84.9234	-14.1031
63.6769	84.8552	-14.1893
63.8194	84.7873	-14.2753
63.9615	84.7188	-14.3617
64.1029	84.6498	-14.447
64.2444	84.5808	-14.5315
64.3864	84.5115	-14.6148
64.529	84.442	-14.7014
64.67	84.3717	-14.7891
64.8086	84.3015	-14.8779
64.9518	84.2305	-14.9654
65.0944	84.1594	-15.0547
65.2353	84.0874	-15.1416
65.3807	84.0153	-15.2263
65.5261	83.9428	-15.3103
65.6653	83.87	-15.3946
65.8056	83.7973	-15.4803
65.9432	83.7239	-15.5654
66.0785	83.6503	-15.6554
66.2183	83.5759	-15.746
66.3609	83.5015	-15.8381
66.5018	83.4258	-15.9287
66.6567	83.3503	-16.019
66.7943	83.2703	-16.1128
66.9481	83.1982	-16.1963
67.0867	83.1177	-16.2877
67.2371	83.0448	-16.372
67.3719	82.9639	-16.4675
67.5218	82.8904	-16.5541
67.6616	82.8086	-16.6515
67.8058	82.7303	-16.7436
67.9434	82.6519	-16.8365
68.0871	82.577	-16.9242
68.233	82.4979	-17.0131
68.3768	82.418	-17.1029
68.5199	82.3376	-17.1946
68.6709	82.2572	-17.2885
68.8168	82.1718	-17.3847
68.9605	82.0904	-17.478
69.1015	82.0081	-17.5707
69.2452	81.9309	-17.6592
69.3894	81.8481	-17.7483
69.5421	81.7654	-17.8419
69.6891	81.6774	-17.9409
69.8245	81.594	-18.034
69.9715	81.5144	-18.1227
70.118	81.4299	-18.2178
70.2752	81.3453	-18.3117
70.4239	81.2557	-18.4086
70.5654	81.1704	-18.5022
70.7238	81.0887	-18.5935
70.8648	80.9983	-18.6903
71.0015	80.9118	-18.7807
71.148	80.8292	-18.8682
71.2832	80.7372	-18.9678
71.4307	80.6541	-19.058
71.567	80.5615	-19.1556
71.7136	80.4777	-19.2469
71.8532	80.385	-19.3449
72.0079	80.3006	-19.4357
72.1528	80.2068	-19.5349
72.3	80.1167	-19.6301
72.4401	80.027	-19.7269
72.591	79.9406	-19.8192
72.7327	79.8451	-19.9163
72.8745	79.7541	-20.0096
73.0194	79.6625	-20.102
73.1612	79.5704	-20.1935
73.3105	79.4782	-20.2864
73.4517	79.3856	-20.3765
73.6096	79.2969	-20.4615
73.747	79.199	-20.5584
73.8957	79.1103	-20.6473
74.0385	79.0162	-20.7389
74.1841	78.922	-20.8325
74.3366	78.8276	-20.9239
74.4778	78.728	-21.015
74.6141	78.6326	-21.1003
74.7661	78.5426	-21.1829
74.91	78.4416	-21.2708
75.0517	78.3458	-21.3596
75.1935	78.2491	-21.4475
75.3406	78.1581	-21.5331
75.4969	78.0606	-21.6211
75.6376	77.9585	-21.7119
75.7885	77.8657	-21.7964
75.934	77.7674	-21.8833
76.0822	77.6693	-21.9697
76.2309	77.5709	-22.0548
76.3856	77.4726	-22.1408
76.5236	77.3684	-22.2285
76.6707	77.275	-22.3111
76.8157	77.1752	-22.3975
76.9601	77.0754	-22.4833
77.1115	76.9749	-22.5658
77.2716	76.8742	-22.6481
77.4171	76.7678	-22.7303
77.5734	76.671	-22.8061
77.7367	76.5701	-22.8871
77.8887	76.463	-22.968
78.0299	76.3615	-23.0458
78.1915	76.2649	-23.1244
78.3322	76.1588	-23.2066
78.4907	76.0615	-23.2799
78.6319	75.9542	-23.3594
78.7833	75.8568	-23.4354
78.9417	75.7536	-23.5078
79.091	75.6452	-23.5835
79.2495	75.5467	-23.6582
79.4052	75.4381	-23.7355
79.5556	75.3338	-23.8067
79.7194	75.2351	-23.8774
79.8736	75.1255	-23.9508
80.0239	75.0207	-24.0209
80.1877	74.9208	-24.0899
80.3446	74.8108	-24.1606
80.5014	74.7052	-24.2322
80.6534	74.5995	-24.3023
80.8075	74.4943	-24.3708
80.9692	74.3885	-24.4362
81.1217	74.2833	-24.5029
81.2775	74.1773	-24.5678
81.4348	74.0717	-24.6281
81.5895	73.9653	-24.6891
81.7409	73.859	-24.7504
81.8978	73.7523	-24.8126
82.0551	73.6453	-24.8728
82.2124	73.5381	-24.9351
82.3692	73.4306	-24.9938
82.524	73.3234	-25.0497
82.6803	73.2157	-25.1031
82.8329	73.1088	-25.1543
82.993	73.0008	-25.2034
83.1525	72.8938	-25.2529
83.311	72.7861	-25.3018
83.4684	72.6783	-25.3488
83.6283	72.5703	-25.3953
83.7812	72.4624	-25.4407
83.9362	72.3543	-25.4876
84.0938	72.2458	-25.5331
84.2525	72.1379	-25.5796
84.408	72.0293	-25.6267
84.5735	71.9212	-25.6726
84.7343	71.8121	-25.714
84.8961	71.7038	-25.7537
85.0527	71.5951	-25.7896
85.2188	71.486	-25.822
85.3753	71.3775	-25.8526
85.5393	71.2689	-25.8814
85.6995	71.1607	-25.9105
85.8687	71.052	-25.9376
86.0295	70.9446	-25.9639
86.1903	70.8358	-25.9891
86.3516	70.7277	-26.0127
86.516	70.619	-26.035
86.6784	70.5108	-26.0565
86.8439	70.4021	-26.0763
87.0136	70.2938	-26.093
87.1765	70.1857	-26.1088
87.3431	70.0771	-26.1199
87.5086	69.9694	-26.1301
87.6741	69.8614	-26.1391
87.8359	69.7539	-26.1465
88.003	69.6457	-26.1536
88.1654	69.5386	-26.1616
88.3293	69.4308	-26.1672
88.4964	69.3231	-26.1709
88.6661	69.2154	-26.1754
88.8353	69.1075	-26.178
89.0092	68.9995	-26.1777
89.1784	68.8918	-26.1748
89.345	68.785	-26.1686
89.5136	68.6777	-26.1611
89.6823	68.5713	-26.1523
89.8494	68.4647	-26.1434
90.0217	68.3583	-26.1336
90.1962	68.2517	-26.1243
90.3706	68.145	-26.1121
90.5461	68.0392	-26.0971
90.7158	67.9329	-26.0803
90.8866	67.827	-26.0607
91.0605	67.7207	-26.0411
91.2318	67.6158	-26.0187
91.4036	67.51	-25.9959
91.5802	67.405	-25.9706
91.7557	67.3001	-25.9469
91.9285	67.1954	-25.9183
92.103	67.0907	-25.8903
92.2779	66.9858	-25.8599
92.4566	66.8816	-25.8288
92.6321	66.7771	-25.7948
92.8086	66.6736	-25.7606
92.9876	66.5696	-25.7227
93.164	66.4667	-25.6815
93.3385	66.363	-25.6381
93.5169	66.2602	-25.5938
93.696	66.1572	-25.5499
93.8684	66.0544	-25.5065
94.0407	65.9521	-25.4624
94.2172	65.8498	-25.4174
94.3895	65.7481	-25.3684
94.5622	65.6464	-25.3176
94.7381	65.5456	-25.2634
94.9177	65.4443	-25.2081
95.0947	65.3441	-25.1518
95.2747	65.2437	-25.0957
95.4544	65.1434	-25.0363
95.6365	65.0433	-24.9759
95.8155	64.9432	-24.9155
95.988	64.844	-24.8498
96.1651	64.7448	-24.7833
96.3391	64.6466	-24.7152
96.5132	64.5483	-24.6452
96.6878	64.4512	-24.5718
96.8709	64.3532	-24.4985
97.0526	64.256	-24.421
97.2353	64.1589	-24.3435
97.4185	64.0619	-24.2644
97.6006	63.9654	-24.1834
97.7793	63.8688	-24.1021
97.9543	63.7733	-24.019
98.1324	63.6776	-23.9345
98.3136	63.5833	-23.8491
98.5024	63.4884	-23.7636
98.6861	63.3948	-23.675
98.8733	63.3008	-23.5882
99.06	63.2074	-23.4965
99.2458	63.1139	-23.4015
99.4279	63.0208	-23.3048
99.6137	62.9281	-23.2062
99.7989	62.8356	-23.1038
99.9795	62.7439	-23.0019
100.164	62.6525	-22.8998
100.345	62.5621	-22.7948
100.533	62.4719	-22.6872
100.72	62.3823	-22.5799
100.912	62.2929	-22.4694
101.1	62.2038	-22.3567
101.288	62.1154	-22.2426
101.474	62.0272	-22.1277
101.659	61.9392	-22.0099
101.846	61.8509	-21.8957
102.034	61.7633	-21.7841
102.226	61.6753	-21.6731
102.411	61.5879	-21.5626
102.601	61.5009	-21.4536
102.793	61.4149	-21.3391
102.981	61.3293	-21.2185
103.171	61.2442	-21.0959
103.364	61.1598	-20.9691
103.552	61.0755	-20.8367
103.743	60.9921	-20.704
103.938	60.9086	-20.5719
104.128	60.8266	-20.4392
104.32	60.7444	-20.3048
104.516	60.663	-20.1721
104.705	60.5816	-20.0377
104.896	60.501	-19.8998
105.087	60.4205	-19.7592
105.28	60.3403	-19.6188
105.474	60.2613	-19.4756
105.67	60.1825	-19.3305
105.862	60.1044	-19.1839
106.06	60.0264	-19.0356
106.253	59.9498	-18.8844
106.448	59.8728	-18.7316
106.645	59.7965	-18.5797
106.844	59.7208	-18.4269
107.039	59.6453	-18.275
107.236	59.5701	-18.1232
107.432	59.4954	-17.9711
107.626	59.4215	-17.8134
107.826	59.3473	-17.6581
108.019	59.2739	-17.5009
108.213	59.2013	-17.3442
108.406	59.1292	-17.1863
108.602	59.0571	-17.0279
108.794	58.9862	-16.8677
108.991	58.9159	-16.7078
109.193	58.8451	-16.5481
109.389	58.7752	-16.3877
109.588	58.7056	-16.2286
109.783	58.6361	-16.0676
109.981	58.5667	-15.9044
110.18	58.4987	-15.7413
110.378	58.4308	-15.5788
110.576	58.3634	-15.419
110.775	58.2967	-15.2581
110.973	58.23	-15.097
111.167	58.164	-14.9343
111.367	58.0978	-14.7703
111.566	58.0325	-14.6025
111.769	57.9672	-14.4356
111.972	57.903	-14.2691
112.173	57.8383	-14.1018
112.377	57.775	-13.9355
112.579	57.7118	-13.7693
112.774	57.649	-13.6028
112.971	57.5866	-13.4357
113.172	57.5248	-13.2696
113.368	57.463	-13.1037
113.567	57.4013	-12.9397
113.768	57.3407	-12.7747
113.972	57.2795	-12.6089
114.168	57.2197	-12.4436
114.372	57.1604	-12.2779
114.573	57.1019	-12.1089
114.779	57.0433	-11.9391
114.979	56.9857	-11.7729
115.182	56.9281	-11.6045
115.383	56.8705	-11.4373
115.582	56.8136	-11.2699
115.78	56.7566	-11.1042
115.977	56.7002	-10.9355
116.173	56.6439	-10.7686
116.367	56.5887	-10.6009
116.567	56.5335	-10.4357
116.768	56.4789	-10.2712
116.968	56.4244	-10.1068
117.172	56.3706	-9.94104
117.372	56.3168	-9.77011
117.573	56.2632	-9.60164
117.769	56.2104	-9.43352
117.964	56.1581	-9.26607
118.158	56.1062	-9.10032
118.354	56.0545	-8.94051
118.549	56.0034	-8.77967
118.746	55.9524	-8.61616
118.941	55.9016	-8.45148
119.138	55.8514	-8.28571
119.335	55.8017	-8.12147
119.529	55.7521	-7.95534
119.723	55.7028	-7.79203
119.923	55.6541	-7.63094
120.12	55.6053	-7.47022
120.317	55.5571	-7.30605
120.518	55.5095	-7.13951
120.714	55.4621	-6.97418
120.906	55.4151	-6.80922
121.102	55.3684	-6.64662
121.296	55.322	-6.48658
121.49	55.2754	-6.32973
121.687	55.2298	-6.17007
121.885	55.1842	-6.01132
122.083	55.139	-5.85385
122.278	55.094	-5.69381
122.474	55.0501	-5.53645
122.67	55.006	-5.37879
122.868	54.9621	-5.22247
123.061	54.9186	-5.06507
123.258	54.8754	-4.91203
123.454	54.8321	-4.75566
123.65	54.789	-4.60096
123.844	54.7467	-4.44676
124.043	54.7042	-4.29059
124.245	54.6623	-4.13159
124.442	54.6205	-3.9741
124.64	54.5795	-3.82064
124.836	54.5384	-3.66518
125.029	54.4978	-3.51233
125.223	54.4574	-3.35985
125.421	54.4174	-3.20752
125.619	54.3775	-3.05362
125.819	54.3379	-2.89923
126.019	54.2987	-2.7433
126.217	54.2596	-2.58959
126.41	54.2208	-2.43851
126.607	54.1824	-2.28362
126.805	54.1444	-2.13343
127.003	54.1062	-1.9862
127.199	54.0689	-1.83921
127.397	54.0318	-1.69254
127.595	53.9948	-1.54751
127.792	53.9581	-1.39941
127.991	53.9216	-1.25011
128.185	53.885	-1.10184
128.381	53.8487	-0.952492
128.575	53.8129	-0.808597
128.766	53.7771	-0.664687
128.961	53.7416	-0.519548
129.157	53.7064	-0.374179
129.354	53.6715	-0.23531
129.549	53.6364	-0.0949385
129.745	53.6014	0.043025
129.939	53.567	0.175786
130.133	53.5322	0.308376
130.327	53.4977	0.445876
130.52	53.4631	0.583849
130.715	53.4298	0.723167
130.911	53.3965	0.865135
131.105	53.3636	1.00674
131.301	53.3306	1.1483
131.502	53.2984	1.29067
131.701	53.2659	1.43265
131.9	53.2336	1.57279
132.097	53.2016	1.71221
132.293	53.1701	1.85306
132.489	53.1388	1.99049
132.685	53.1073	2.12626
132.878	53.0758	2.25829
133.075	53.044	2.38471
133.273	53.0124	2.50728
133.462	52.98	2.63099
133.657	52.9482	2.75128
133.852	52.9168	2.87403
134.046	52.8857	3.00125
134.239	52.8545	3.12716
134.438	52.8243	3.25241
134.628	52.7939	3.3768
134.824	52.7634	3.50108
135.016	52.7328	3.62358
135.208	52.7021	3.74577
135.401	52.6715	3.8655
135.6	52.6409	3.98852
135.794	52.6106	4.11128
135.991	52.5806	4.23242
136.186	52.5507	4.35545
136.384	52.5209	4.47884
136.58	52.4915	4.60191
136.78	52.4619	4.72664
136.977	52.4327	4.85578
137.18	52.4041	4.98301
137.377	52.3755	5.11198
137.571	52.3471	5.23968
137.763	52.3186	5.36497
137.96	52.2894	5.48527
138.153	52.2597	5.60206
138.343	52.2299	5.71518
138.536	52.1999	5.82564
138.727	52.1704	5.93341
138.915	52.1413	6.03895
139.102	52.1125	6.14235
139.294	52.0839	6.23865
139.479	52.0546	6.326
139.668	52.025	6.40358
139.854	51.9948	6.47422
140.041	51.9643	6.53945
140.225	51.9334	6.60364
140.417	51.9028	6.6728
140.605	51.8723	6.74784
140.793	51.8419	6.8285
140.983	51.8112	6.91212
141.175	51.78	6.99764
141.367	51.7485	7.07857
141.556	51.7157	7.15706
141.748	51.6825	7.23192
141.933	51.6492	7.30319
142.12	51.616	7.37118
142.305	51.5826	7.43841
142.491	51.5498	7.50506
142.679	51.5175	7.57308
142.87	51.4853	7.6523
143.06	51.4535	7.74041
143.253	51.4222	7.84129
143.447	51.3915	7.95015
143.641	51.3607	8.06122
143.836	51.3299	8.16904
144.031	51.2989	8.27142
144.224	51.2679	8.36719
144.414	51.2373	8.45849
144.603	51.2068	8.54959
144.794	51.1759	8.63749
144.981	51.145	8.72485
145.171	51.1135	8.80777
145.36	51.0805	8.88803
145.548	51.0473	8.96136
145.735	51.0146	9.0277
145.926	50.9821	9.09383
146.114	50.9501	9.16031
146.303	50.9196	9.22668
146.491	50.8889	9.29248
146.679	50.8574	9.35745
146.864	50.8252	9.41805
147.049	50.7924	9.47969
147.239	50.7588	9.54332
147.434	50.7253	9.61485
147.626	50.692	9.69741
147.819	50.66	9.78984
148.012	50.6289	9.88918
148.202	50.5986	9.99204
148.39	50.5694	10.0947
148.583	50.5409	10.1971
148.77	50.512	10.3002
148.964	50.4832	10.4
149.154	50.454	10.4979
149.347	50.4244	10.5943
149.536	50.3948	10.6871
149.728	50.3653	10.7748
149.91	50.3354	10.858
150.098	50.3058	10.9408
150.281	50.2765	11.0275
150.468	50.2471	11.1144
150.655	50.218	11.1987
150.843	50.189	11.2856
151.029	50.1608	11.3705
151.216	50.1318	11.4483
151.401	50.1024	11.5221
151.582	50.0731	11.5973
151.769	50.0433	11.6675
151.955	50.012	11.7308
152.14	49.9815	11.7908
152.327	49.951	11.8499
152.516	49.9199	11.911
152.705	49.8891	11.9745
152.887	49.8586	12.0384
153.072	49.8275	12.1013
153.255	49.7963	12.1601
153.44	49.7648	12.2107
153.623	49.7331	12.2573
153.812	49.7012	12.3052
153.998	49.6696	12.3526
154.185	49.6381	12.4043
154.37	49.6062	12.4541
154.554	49.5741	12.5034
154.735	49.5419	12.5498
154.917	49.5098	12.5982
155.1	49.4779	12.6437
155.284	49.4463	12.6873
155.466	49.4146	12.7245
155.649	49.382	12.752
155.828	49.3488	12.7615
156.003	49.3131	12.7494
156.171	49.2769	12.7166
156.339	49.2392	12.669
156.507	49.2003	12.6105
156.676	49.1603	12.5491
156.846	49.1199	12.4905
157.019	49.0783	12.4433
157.194	49.0369	12.4058
157.37	48.9962	12.3823
157.552	48.9556	12.3744
157.734	48.9167	12.3849
157.92	48.8782	12.413
158.107	48.8407	12.4628
158.294	48.8042	12.5296
158.481	48.769	12.6071
158.669	48.7337	12.6905
158.858	48.6985	12.7704
159.042	48.6624	12.8384
159.229	48.625	12.8959
159.412	48.5874	12.9437
159.594	48.5487	12.9844
159.774	48.5095	13.021
159.957	48.4696	13.056
160.134	48.4298	13.0887
160.313	48.3886	13.1194
160.492	48.3472	13.1458
160.671	48.3056	13.1727
160.849	48.2643	13.2013
161.03	48.2226	13.2273
161.21	48.1806	13.256
161.392	48.1391	13.2875
161.574	48.0969	13.3145
161.754	48.0541	13.3363
161.934	48.0108	13.3593
162.118	47.9681	13.3832
162.297	47.925	13.4055
162.479	47.8822	13.4325
162.66	47.8388	13.4583
162.84	47.7961	13.4782
163.015	47.7527	13.4936
163.197	47.7091	13.5106
163.376	47.6663	13.5299
163.558	47.624	13.5568
163.738	47.5816	13.5907
163.923	47.5394	13.6275
164.106	47.4976	13.6664
164.29	47.4554	13.7057
164.474	47.4131	13.7411
164.659	47.3708	13.7782
164.84	47.3277	13.8159
165.023	47.2838	13.8468
165.207	47.2391	13.8739
165.39	47.1946	13.9066
165.575	47.1497	13.9422
165.759	47.1058	13.9799
165.943	47.0623	14.0214
166.126	47.0195	14.0648
166.31	46.9758	14.1007
166.492	46.932	14.1306
166.675	46.8869	14.1551
166.856	46.8413	14.1763
167.037	46.795	14.1922
167.22	46.7477	14.2061
167.402	46.6992	14.2172
167.586	46.6501	14.2273
167.769	46.6003	14.2404
167.951	46.5501	14.2582
168.13	46.5005	14.2836
168.307	46.4515	14.3156
168.484	46.4026	14.3544
168.664	46.3545	14.3997
168.843	46.3058	14.4449
169.023	46.2571	14.4879
169.205	46.2078	14.5323
169.391	46.1588	14.5733
169.574	46.1085	14.6134
169.756	46.0591	14.6618
169.938	46.0088	14.7123
170.12	45.9575	14.7564
170.299	45.9034	14.7964
170.479	45.8477	14.8267
170.66	45.7904	14.8503
170.846	45.7323	14.8754
171.03	45.6755	14.9089
171.215	45.6201	14.9469
171.399	45.5659	14.9932
171.585	45.512	15.0378
171.762	45.4577	15.0727
171.939	45.4008	15.0944
172.117	45.3418	15.1083
172.293	45.2814	15.1115
172.469	45.2198	15.1076
172.65	45.1582	15.1093
172.832	45.0975	15.1176
173.013	45.0378	15.1318
173.193	44.9778	15.1516
173.378	44.9183	15.1827
173.558	44.858	15.2147
173.739	44.7977	15.2419
173.914	44.7368	15.2623
174.094	44.6751	15.2726
174.267	44.6126	15.2663
174.441	44.549	15.2485
174.616	44.485	15.2248
174.796	44.4199	15.1969
174.971	44.3549	15.1685
175.146	44.2896	15.1422
175.324	44.2249	15.1135
175.499	44.1596	15.0861
175.674	44.095	15.0591
175.848	44.0312	15.0342
176.026	43.9681	15.0131
176.203	43.9068	15.0009
176.382	43.8468	14.9937
176.56	43.7885	14.9898
176.738	43.7298	14.9903
176.915	43.6717	14.9888
177.091	43.6121	14.9818
177.266	43.5524	14.9681
177.438	43.4914	14.9489
177.612	43.4299	14.9184
177.783	43.3673	14.8781
177.951	43.3033	14.8316
178.117	43.2383	14.7806
178.291	43.1721	14.728
178.458	43.1057	14.6764
178.632	43.0385	14.6279
178.806	42.9719	14.5775
178.98	42.905	14.5293
179.151	42.838	14.4795
179.322	42.7704	14.4274
179.493	42.7027	14.3761
179.661	42.6342	14.326
179.832	42.5654	14.2714
180.003	42.4964	14.2177
180.176	42.4261	14.1672
180.345	42.3556	14.1137
180.516	42.2843	14.0613
180.689	42.2128	14.0136
180.861	42.1412	13.9673
181.033	42.0702	13.923
181.203	41.9994	13.8811
181.379	41.9287	13.8419
181.545	41.8585	13.8036
181.719	41.7876	13.7701
181.894	41.7171	13.7374
182.07	41.6455	13.7068
182.243	41.5745	13.6781
182.418	41.502	13.6498
182.59	41.4285	13.6179
182.761	41.3546	13.5843
182.935	41.2808	13.5533
183.11	41.2066	13.5226
183.288	41.1323	13.4952
183.463	41.0594	13.4715
183.641	40.9856	13.4507
183.817	40.9121	13.4267
183.993	40.8372	13.4017
184.167	40.7626	13.3723
184.343	40.6858	13.3347
184.514	40.6074	13.2884
184.686	40.5276	13.2376
184.858	40.4467	13.1851
185.027	40.3647	13.1304
185.199	40.2826	13.0793
185.374	40.2018	13.0353
185.549	40.1206	12.9981
185.723	40.0403	12.9649
185.903	39.9593	12.9368
186.081	39.8787	12.9135
186.255	39.7978	12.8918
186.431	39.716	12.8699
186.609	39.634	12.8461
186.783	39.5514	12.8184
186.957	39.4693	12.7876
187.135	39.386	12.7524
187.312	39.3034	12.7169
187.487	39.2197	12.6824
187.66	39.1364	12.6543
187.836	39.0524	12.6279
188.012	38.9685	12.6086
188.189	38.8844	12.5901
188.366	38.8002	12.5742
188.54	38.7162	12.5572
188.718	38.6318	12.5433
188.89	38.5481	12.5301
189.061	38.4636	12.5205
189.235	38.3794	12.5089
189.416	38.2938	12.4973
189.59	38.2082	12.4821
189.768	38.1213	12.4623
189.947	38.0337	12.4425
190.12	37.9461	12.4223
190.298	37.8585	12.4027
190.477	37.7711	12.3854
190.655	37.6834	12.3719
190.832	37.5964	12.3569
191.012	37.5082	12.3383
191.188	37.4197	12.3205
191.363	37.3307	12.3029
191.537	37.2417	12.2819
191.713	37.1517	12.258
191.888	37.0617	12.2373
192.061	36.9721	12.2175
192.238	36.8816	12.1977
192.418	36.7915	12.1816
192.596	36.701	12.1684
192.77	36.6104	12.1559
192.95	36.5186	12.1405
193.125	36.4271	12.1214
193.3	36.3348	12.1011
193.476	36.2425	12.078
193.652	36.1503	12.0542
193.828	36.0582	12.031
194.004	35.9661	12.0117
194.182	35.8736	11.992
194.359	35.7819	11.9748
194.537	35.6891	11.958
194.717	35.5966	11.9413
194.894	35.5037	11.9247
195.072	35.4109	11.9076
195.253	35.3172	11.8904
195.435	35.2236	11.874
195.613	35.1301	11.8598
195.791	35.0361	11.8468
195.971	34.9426	11.8355
196.149	34.8491	11.825
196.325	34.7561	11.8138
196.502	34.6626	11.8032
196.682	34.5692	11.7909
196.861	34.4757	11.7782
197.038	34.3819	11.7664
197.217	34.2879	11.7562
197.395	34.1937	11.7444
197.571	34.1002	11.7331
197.75	34.0057	11.7235
197.927	33.9122	11.7132
198.108	33.8183	11.7034
198.288	33.7249	11.6968
198.47	33.6312	11.6918
198.652	33.5375	11.6901
198.834	33.4437	11.6906
199.017	33.3498	11.6934
199.196	33.2562	11.6943
199.378	33.1618	11.6959
199.554	33.068	11.6919
199.732	32.9733	11.6864
199.91	32.8795	11.6816
200.092	32.7849	11.6761
200.273	32.6902	11.6683
200.458	32.5955	11.6624
200.64	32.5011	11.6565
200.822	32.406	11.648
201.003	32.3106	11.6402
201.183	32.2159	11.6319
201.363	32.1207	11.6237
201.542	32.026	11.6174
201.724	31.931	11.6102
201.905	31.8367	11.6053
202.087	31.742	11.602
202.262	31.6474	11.6005
202.445	31.5528	11.5974
202.623	31.4581	11.5959
202.801	31.3633	11.5926
202.98	31.2681	11.5878
203.166	31.1736	11.5834
203.347	31.0782	11.5804
203.525	30.9836	11.5773
203.706	30.8887	11.571
203.888	30.7945	11.5682
204.067	30.6999	11.565
204.25	30.6054	11.5613
204.435	30.5109	11.5581
204.619	30.4163	11.5587
204.801	30.3221	11.5598
204.986	30.2273	11.5596
205.165	30.1332	11.5599
205.346	30.0383	11.5572
205.527	29.9446	11.5528
205.711	29.8502	11.5507
205.893	29.7558	11.5496
206.075	29.6617	11.5472
206.258	29.568	11.5491
206.436	29.4739	11.5571
206.611	29.3795	11.5641
206.785	29.2856	11.5703
206.966	29.1914	11.5779
207.144	29.0975	11.584
207.326	29.0035	11.5861
207.508	28.9102	11.5898
207.689	28.817	11.5975
207.869	28.7235	11.6072
208.048	28.6303	11.6177
208.229	28.5375	11.6281
208.408	28.4447	11.6413
208.592	28.3517	11.6545
208.77	28.2596	11.6708
208.953	28.1672	11.6901
209.132	28.075	11.7128
209.315	27.9832	11.7342
209.495	27.8916	11.7571
209.679	27.8	11.7802
209.862	27.7086	11.8023
210.043	27.6174	11.8259
210.224	27.5256	11.85
210.404	27.4348	11.8733
210.585	27.3438	11.8917
210.767	27.2535	11.913
210.953	27.1632	11.9366
211.135	27.0733	11.9601
211.321	26.9834	11.9848
211.506	26.8937	12.0157
211.687	26.8046	12.0466
211.87	26.7154	12.0758
212.056	26.6272	12.1071
212.239	26.5388	12.1401
212.425	26.4508	12.174
212.615	26.3629	12.2056
212.797	26.275	12.2364
212.978	26.1878	12.2681
213.167	26.1008	12.3011
213.347	26.0144	12.3343
213.527	25.9276	12.3703
213.714	25.8418	12.4092
213.9	25.7557	12.4448
214.082	25.6703	12.4796
214.267	25.5849	12.513
214.452	25.5004	12.5485
214.639	25.4156	12.5856
214.826	25.3315	12.6265
215.011	25.2478	12.668
215.202	25.1642	12.7109
215.39	25.0812	12.7548
215.574	24.9988	12.7968
215.759	24.917	12.8369
215.948	24.835	12.8795
216.132	24.7541	12.9235
216.319	24.6734	12.966
216.5	24.5931	13.0087
216.684	24.5131	13.0539
216.868	24.434	13.0981
217.053	24.355	13.1412
217.237	24.2762	13.1848
217.423	24.1984	13.2291
217.612	24.1207	13.274
217.795	24.0434	13.3198
217.981	23.9661	13.3681
218.167	23.89	13.414
218.353	23.8137	13.4617
218.535	23.7381	13.5099
218.72	23.6631	13.5579
218.907	23.5887	13.6042
219.09	23.5142	13.6517
219.277	23.4401	13.6975
219.467	23.3669	13.7436
219.655	23.2938	13.7875
219.84	23.2215	13.8331
220.028	23.1494	13.882
220.213	23.078	13.9304
220.397	23.0065	13.9764
220.59	22.9358	14.0229
220.763	22.8607	14.0726
220.947	22.7959	14.1136
221.13	22.726	14.1607
221.325	22.6571	14.2072
221.502	22.5845	14.2591
221.7	22.5206	14.303
221.886	22.4487	14.3548
222.074	22.3815	14.4011
222.259	22.3143	14.4482
222.435	22.2477	14.4936
222.63	22.1861	14.5299
222.816	22.1164	14.5785
222.993	22.0514	14.6195
223.189	21.9914	14.6566
223.377	21.923	14.7004
223.553	21.8588	14.7433
223.737	21.7993	14.7793
223.922	21.7362	14.8198
224.108	21.6731	14.8595
224.298	21.6103	14.9025
224.478	21.5445	14.9462
224.655	21.4825	14.9837
224.847	21.4245	15.0155
225.034	21.3596	15.0526
225.221	21.2985	15.0829
225.412	21.2378	15.113
225.587	21.1771	15.1441
225.772	21.1202	15.1729
225.956	21.0603	15.2033
226.139	21.0007	15.2326
226.323	20.9411	15.2623
226.515	20.8818	15.288
226.692	20.819	15.3153
226.879	20.7627	15.3363
227.077	20.7031	15.3596
227.253	20.641	15.3853
227.442	20.5846	15.4054
227.633	20.526	15.4277
227.806	20.4641	15.4521
227.989	20.409	15.4684
228.184	20.3508	15.488
228.357	20.2899	15.5031
228.55	20.235	15.5116
228.727	20.1739	15.528
228.908	20.1188	15.5361
229.102	20.0606	15.5438
229.273	19.9996	15.5573
229.467	19.944	15.5664
229.637	19.883	15.5782
229.831	19.8274	15.584
229.999	19.7661	15.5944
230.185	19.7109	15.5976
230.379	19.6527	15.6011
230.562	19.592	15.6062
230.743	19.5337	15.609
230.926	19.4751	15.6132
231.109	19.4163	15.6167
231.28	19.3572	15.6157
231.463	19.3005	15.6146
231.646	19.2414	15.6151
231.831	19.1822	15.613
232.025	19.1226	15.6099
232.197	19.0605	15.6088
232.377	19.0038	15.6023
232.568	18.9438	15.5962
232.74	18.8815	15.591
232.929	18.8244	15.5838
233.113	18.7615	15.5785
233.288	18.7008	15.5688
233.474	18.6427	15.5597
233.663	18.5817	15.5505
233.834	18.518	15.5403
234.018	18.4596	15.5251
234.193	18.3985	15.5118
234.377	18.3368	15.4956
234.558	18.2727	15.4807
234.739	18.2109	15.4619
234.914	18.1485	15.4468
235.09	18.0861	15.4292
235.268	18.0234	15.4112
235.433	17.9601	15.394
235.619	17.8993	15.3769
235.784	17.8328	15.3601
235.959	17.7715	15.3426
236.143	17.7071	15.3292
236.322	17.6403	15.3119
236.487	17.5757	15.2911
236.677	17.5137	15.2682
236.847	17.4459	15.2479
237.03	17.383	15.2221
237.199	17.3146	15.1964
237.386	17.2509	15.1788
237.562	17.1815	15.1586
237.729	17.1151	15.1357
237.922	17.051	15.1149
238.086	16.9811	15.0927
238.27	16.9166	15.0686
238.445	16.8461	15.0448
238.624	16.777	15.0216
238.797	16.7084	14.9982
238.975	16.6395	14.9751
239.15	16.5701	14.951
239.327	16.5011	14.9247
239.502	16.4321	14.9012
239.678	16.3626	14.8787
239.853	16.2921	14.8551
240.027	16.222	14.8321
240.203	16.1513	14.8107
240.379	16.0803	14.7902
240.556	16.0084	14.7701
240.734	15.9374	14.7513
240.912	15.8655	14.7336
241.093	15.7937	14.7171
241.268	15.722	14.697
241.442	15.6498	14.6779
241.621	15.5771	14.6602
241.802	15.5041	14.6423
241.976	15.4308	14.6249
242.157	15.3572	14.6113
242.338	15.2841	14.5962
242.514	15.2105	14.5809
242.693	15.1371	14.5668
242.869	15.0633	14.5541
243.043	14.9892	14.5412
243.221	14.9151	14.5284
243.4	14.8407	14.5132
243.575	14.7659	14.5005
243.758	14.691	14.4847
243.944	14.6164	14.4702
244.121	14.5411	14.4599
244.301	14.4659	14.456
244.484	14.3909	14.4535
244.662	14.3155	14.4536
244.84	14.2398	14.4526
245.033	14.1646	14.4502
245.199	14.0856	14.4475
245.379	14.0146	14.4432
245.56	13.9399	14.4418
245.739	13.8649	14.4416
245.916	13.7898	14.4447
246.109	13.7139	14.4489
246.288	13.6344	14.4542
246.459	13.5588	14.4606
246.642	13.4872	14.4683
246.821	13.4121	14.476
247.004	13.3369	14.4851
247.194	13.2615	14.4959
247.368	13.1819	14.505
247.546	13.1116	14.5139
247.731	13.0359	14.5248
247.91	12.9608	14.5349
248.089	12.886	14.545
248.277	12.8108	14.5597
248.461	12.7318	14.5749
248.644	12.6571	14.5923
248.826	12.5828	14.6088
249.003	12.5086	14.6281
249.198	12.4387	14.6472
249.378	12.3603	14.6716
249.551	12.2868	14.6954
249.752	12.217	14.7209
249.927	12.1397	14.7517
250.112	12.0707	14.7767
250.298	11.9977	14.8063
250.491	11.9252	14.8352
250.671	11.849	14.8685
250.855	11.7774	14.9009
251.033	11.7054	14.9352
251.218	11.6383	14.965
251.404	11.5668	14.9964
251.603	11.4962	15.0297
251.78	11.4215	15.0672
251.972	11.3552	15.1014
252.148	11.2817	15.1454
252.345	11.2156	15.1857
252.521	11.1426	15.2317
252.707	11.0779	15.2723
252.894	11.0097	15.3171
253.096	10.9415	15.3619
253.275	10.8704	15.4105
253.473	10.807	15.4556
253.653	10.7364	15.509
253.854	10.6734	15.5566
254.036	10.6039	15.6091
254.226	10.5418	15.6582
254.415	10.4767	15.7105
254.613	10.4122	15.7638
254.79	10.3445	15.8237
254.972	10.2846	15.8817
255.172	10.2212	15.9413
255.358	10.1551	16.004
255.536	10.0933	16.0655
255.723	10.0349	16.1212
255.916	9.97376	16.1785
256.104	9.91261	16.238
256.293	9.85252	16.2984
256.492	9.79262	16.3583
256.681	9.73032	16.4211
256.865	9.67092	16.4827
257.053	9.61272	16.5448
257.246	9.55494	16.6044
257.426	9.49774	16.6624
257.629	9.44386	16.7166
257.815	9.3851	16.7776
258.016	9.33249	16.834
258.205	9.27422	16.8984
258.389	9.2196	16.96
258.587	9.16898	17.0196
258.765	9.11284	17.0834
258.956	9.06367	17.1405
259.156	9.01197	17.1997
259.345	8.95745	17.2606
259.527	8.90641	17.3178
259.726	8.85832	17.3734
259.918	8.80482	17.4344
260.106	8.7545	17.4921
260.295	8.70481	17.5496
260.474	8.65584	17.6087
260.675	8.61022	17.6627
260.862	8.55937	17.7217
261.043	8.51188	17.7794
261.23	8.46769	17.8344
261.43	8.42068	17.8894
261.617	8.37136	17.9478
261.802	8.32557	17.9997
261.987	8.28015	18.0533
262.172	8.23561	18.1072
262.347	8.19112	18.162
262.535	8.15057	18.2119
262.724	8.10717	18.2627
262.92	8.06458	18.3094
263.099	8.01939	18.3599
263.296	7.98029	18.4067
263.48	7.93606	18.4597
263.668	7.89491	18.5135
263.85	7.85411	18.5697
264.036	7.81351	18.6192
264.225	7.77335	18.6644
264.411	7.73395	18.7099
264.591	7.69501	18.7549
264.781	7.65628	18.7958
264.968	7.61823	18.8403
265.15	7.58026	18.8861
265.339	7.54221	18.9299
265.531	7.50456	18.9721
265.716	7.46739	19.0145
265.9	7.43033	19.0564
266.088	7.39391	19.0955
266.27	7.35875	19.1338
266.451	7.32342	19.1712
266.637	7.28817	19.2081
266.821	7.25327	19.245
267	7.21915	19.2819
267.184	7.18475	19.3197
267.369	7.15091	19.3561
267.552	7.11805	19.3925
267.736	7.08496	19.4271
267.925	7.0521	19.4618
268.11	7.01958	19.4959
268.295	6.98776	19.5332
268.48	6.95576	19.5692
268.668	6.92455	19.6027
268.85	6.89335	19.6341
269.037	6.86255	19.6614
269.222	6.83192	19.6845
269.409	6.80157	19.7078
269.595	6.77151	19.7327
269.783	6.7417	19.7576
269.964	6.71247	19.7827
270.151	6.68322	19.8068
270.334	6.65444	19.8283
270.513	6.62581	19.8509
270.693	6.59803	19.8745
270.878	6.56945	19.898
271.06	6.54158	19.9208
271.241	6.51425	19.9426
271.427	6.48687	19.9617
271.61	6.45935	19.98
271.791	6.4329	19.9973
271.972	6.40675	20.0151
272.156	6.38004	20.0335
272.336	6.35399	20.0496
272.521	6.32793	20.065
272.706	6.30222	20.0803
272.888	6.27619	20.0937
273.07	6.25052	20.1043
273.258	6.22556	20.1181
273.439	6.20078	20.1312
273.618	6.17656	20.1434
273.801	6.15293	20.1554
273.981	6.1299	20.1687
274.16	6.10634	20.1773
274.342	6.08336	20.1838
274.527	6.05992	20.1883
274.712	6.03667	20.1911
274.897	6.0134	20.1933
275.08	5.99068	20.1988
275.261	5.96813	20.2051
275.44	5.94565	20.213
275.619	5.92392	20.2225
275.802	5.90238	20.23
275.983	5.88097	20.2341
276.164	5.8596	20.2384
276.348	5.83906	20.2411
276.532	5.81788	20.2422
276.712	5.79686	20.2424
276.891	5.77621	20.24
277.075	5.75559	20.2389
277.255	5.73497	20.2413
277.432	5.71469	20.2466
277.611	5.69448	20.2498
277.793	5.67442	20.2561
277.968	5.65449	20.2592
278.144	5.63481	20.2592
278.329	5.61555	20.2565
278.509	5.59636	20.2566
278.687	5.57689	20.2541
278.872	5.55797	20.2495
279.053	5.53915	20.2475
279.229	5.52075	20.2465
279.407	5.50268	20.2448
279.588	5.48462	20.2453
279.765	5.46634	20.2471
279.945	5.44849	20.2446
280.124	5.43045	20.2406
280.306	5.41265	20.2386
280.484	5.39569	20.2354
280.661	5.37891	20.2311
280.838	5.36194	20.2277
281.018	5.3452	20.2245
281.193	5.32899	20.2213
281.37	5.31242	20.217
281.549	5.29612	20.2145
281.726	5.27999	20.2117
281.902	5.26402	20.2075
282.078	5.24786	20.2032
282.258	5.23193	20.2007
282.433	5.21623	20.1942
282.614	5.20064	20.1865
282.795	5.18499	20.1781
282.978	5.16964	20.1698
283.159	5.1549	20.1623
283.34	5.1399	20.1562
283.52	5.12494	20.1491
283.693	5.11008	20.1429
283.871	5.09543	20.1336
284.049	5.08048	20.122
284.229	5.06585	20.1116
284.406	5.05148	20.1033
284.589	5.03687	20.0953
284.768	5.02288	20.0856
284.947	5.00897	20.0782
285.125	4.99529	20.0698
285.305	4.98158	20.0628
285.484	4.96882	20.0559
285.661	4.95556	20.0505
285.837	4.94248	20.0421
286.014	4.92948	20.0332
286.192	4.91652	20.0236
286.367	4.90353	20.0146
286.543	4.89041	20.0041
286.72	4.87786	19.9945
286.895	4.86501	19.9857
287.072	4.85233	19.9742
287.253	4.83978	19.963
287.433	4.82771	19.9548
287.614	4.81505	19.9452
287.797	4.80247	19.9346
287.976	4.79048	19.9256
288.156	4.7781	19.9163
288.335	4.76594	19.9051
288.516	4.75419	19.8982
288.693	4.74332	19.8914
288.874	4.73142	19.8838
289.052	4.72023	19.8755
289.235	4.70876	19.8695
289.413	4.69762	19.8605
289.593	4.68589	19.8506
289.771	4.67467	19.8419
289.952	4.66344	19.8305
290.13	4.65219	19.8183
290.311	4.64082	19.8081
290.496	4.62969	19.8005
290.676	4.61864	19.7916
290.855	4.60767	19.782
291.036	4.59702	19.7735
291.215	4.58633	19.7624
291.396	4.57572	19.755
291.578	4.56545	19.7447
291.755	4.55515	19.7368
291.931	4.54484	19.7277
292.108	4.53479	19.7187
292.283	4.5252	19.7062
292.46	4.51528	19.6964
292.643	4.50526	19.6871
292.828	4.49575	19.6765
293.01	4.48614	19.667
293.191	4.47622	19.6578
293.371	4.46643	19.6483
293.549	4.45689	19.6398
293.728	4.44674	19.6324
293.908	4.43692	19.6233
294.091	4.4268	19.6137
294.271	4.41767	19.604
294.454	4.40821	19.5899
294.635	4.39911	19.5759
294.818	4.3898	19.5635
294.997	4.38145	19.5507
295.177	4.3723	19.5387
295.359	4.36304	19.5306
295.54	4.35404	19.5223
295.721	4.34512	19.513
295.898	4.33544	19.5022
296.081	4.32658	19.4933
296.255	4.318	19.4827
296.431	4.30915	19.4687
296.607	4.30063	19.4556
296.784	4.29234	19.4444
296.962	4.28367	19.4314
297.144	4.27534	19.4236
297.325	4.2671	19.4203
297.503	4.25864	19.4146
297.687	4.25069	19.4066
297.865	4.24284	19.397
298.039	4.2346	19.3852
298.219	4.22645	19.3711
298.396	4.21866	19.359
298.574	4.21115	19.3483
298.751	4.20318	19.3383
298.933	4.19521	19.327
299.112	4.18738	19.3152
299.295	4.17927	19.3022
299.472	4.17084	19.2902
299.657	4.16309	19.2806
299.837	4.15581	19.2711
300.015	4.14824	19.264
300.196	4.14087	19.2569
300.376	4.13333	19.247
300.551	4.12543	19.2345
300.728	4.1175	19.2205
300.909	4.10979	19.2069
301.088	4.10237	19.1934
301.27	4.09481	19.1806
301.453	4.08766	19.1687
301.638	4.0805	19.1599
301.821	4.07336	19.1514
302.001	4.06605	19.1461
302.185	4.05906	19.1428
302.363	4.05175	19.1403
302.544	4.04484	19.133
302.723	4.03814	19.1251
302.906	4.0315	19.1144
303.084	4.02472	19.1032
303.265	4.01872	19.0904
303.443	4.0119	19.0821
303.624	4.00513	19.0736
303.804	3.99819	19.0646
303.982	3.99122	19.0551
304.164	3.98421	19.0465
304.342	3.9774	19.0346
304.522	3.97056	19.0228
304.698	3.96366	19.0132
304.884	3.95717	19.0042
305.06	3.95041	18.9952
305.242	3.94407	18.9843
305.419	3.93796	18.9722
305.597	3.9319	18.9591
305.771	3.92587	18.9459
305.952	3.9197	18.9351
306.129	3.91369	18.9245
306.306	3.9073	18.9126
306.485	3.90091	18.9027
306.661	3.89445	18.8916
306.835	3.88798	18.875
307.009	3.88154	18.8571
307.184	3.87533	18.8407
307.357	3.86939	18.8221
307.528	3.86316	18.8029
307.698	3.8575	18.7851
307.871	3.85147	18.7705
308.047	3.84512	18.7543
308.222	3.8391	18.7381
308.4	3.83331	18.7254
308.578	3.82699	18.7127
308.757	3.82106	18.7005
308.933	3.81566	18.6882
309.108	3.80996	18.6754
309.287	3.80422	18.6604
309.466	3.79853	18.6439
309.64	3.79319	18.6288
309.816	3.78742	18.6164
309.995	3.78166	18.6034
310.17	3.77573	18.59
310.347	3.76999	18.5788
310.524	3.7641	18.5651
310.704	3.75833	18.5519
310.881	3.75287	18.5421
311.058	3.74758	18.5337
311.236	3.7425	18.5255
311.412	3.7373	18.5185
311.589	3.73228	18.5068
311.767	3.72696	18.4929
311.941	3.72177	18.4783
312.116	3.71649	18.4646
312.293	3.71115	18.4525
312.467	3.70605	18.4437
312.642	3.70094	18.435
312.818	3.6957	18.4254
312.996	3.69043	18.415
313.173	3.68556	18.4047
313.348	3.68028	18.3925
313.524	3.67526	18.3841
313.702	3.67024	18.3773
313.877	3.6651	18.3699
314.05	3.65945	18.3608
314.228	3.65398	18.3524
314.405	3.64891	18.3409
314.582	3.64403	18.3285
314.761	3.63926	18.3147
314.942	3.6344	18.301
315.122	3.63007	18.2915
315.302	3.62482	18.2824
315.483	3.61968	18.2742
315.661	3.6147	18.271
315.837	3.60998	18.2666
316.016	3.60494	18.2579
316.194	3.60047	18.2486
316.372	3.59594	18.2375
316.547	3.59127	18.2246
316.727	3.58664	18.2132
316.903	3.582	18.2053
317.079	3.57725	18.1971
317.254	3.57239	18.1915
317.433	3.56751	18.1873
317.609	3.56245	18.1797
[truncated: 101 more rows]

## Sheet: 0.70 M ink
Temp [C]	Weight [%]	DTA [uV]
30.69	100	-1.32344
30.8764	99.9896	-1.41102
31.0597	99.9787	-1.49393
31.2303	99.9669	-1.57712
31.3959	99.9555	-1.65822
31.5639	99.9433	-1.73825
31.7231	99.9309	-1.8147
31.8721	99.9178	-1.88937
32.021	99.9051	-1.96262
32.1776	99.8913	-2.03529
32.3241	99.8774	-2.10369
32.4641	99.8637	-2.17145
32.6042	99.8497	-2.23662
32.742	99.835	-2.29872
32.869	99.8204	-2.36018
32.9936	99.8059	-2.42095
33.1194	99.7909	-2.48273
33.2428	99.7757	-2.54624
33.3551	99.7609	-2.60837
33.4711	99.7454	-2.66825
33.5835	99.7293	-2.72533
33.6971	99.7132	-2.7785
33.807	99.6974	-2.83039
33.9145	99.6809	-2.88328
34.0146	99.6651	-2.93641
34.1172	99.6488	-2.99108
34.2149	99.6318	-3.04417
34.3102	99.6145	-3.09482
34.4067	99.5973	-3.14518
34.5032	99.5791	-3.19406
34.5911	99.5614	-3.23965
34.679	99.5439	-3.2845
34.7706	99.5266	-3.33031
34.8586	99.5089	-3.3752
34.9404	99.4911	-3.41736
35.0222	99.4738	-3.46042
35.0992	99.4557	-3.50482
35.1737	99.4368	-3.54628
35.2543	99.418	-3.5868
35.3312	99.3989	-3.62622
35.4094	99.3794	-3.66435
35.4851	99.3603	-3.70219
35.5535	99.3418	-3.74225
35.6194	99.3229	-3.78203
35.6891	99.3043	-3.82382
35.7477	99.2852	-3.86369
35.8136	99.266	-3.90048
35.882	99.2463	-3.93579
35.9382	99.2263	-3.96974
36.0005	99.2062	-4.00278
36.0616	99.186	-4.03775
36.1141	99.1654	-4.0766
36.1654	99.1452	-4.11284
36.2277	99.1252	-4.14757
36.279	99.1049	-4.17971
36.3376	99.0853	-4.21225
36.3864	99.0652	-4.24179
36.4353	99.0446	-4.27044
36.4878	99.0237	-4.29841
36.533	99.0028	-4.32733
36.5757	98.9814	-4.35673
36.6307	98.9604	-4.38429
36.6759	98.9396	-4.41478
36.7125	98.919	-4.4458
36.7553	98.8984	-4.47616
36.7992	98.8781	-4.50202
36.8359	98.8576	-4.52694
36.8774	98.8367	-4.55147
36.9165	98.8153	-4.57574
36.9592	98.7938	-4.59992
36.9946	98.7717	-4.6248
37.0264	98.7496	-4.64969
37.063	98.7278	-4.6735
37.0997	98.7063	-4.69929
37.1375	98.6846	-4.72421
37.173	98.663	-4.749
37.2059	98.6417	-4.77252
37.2377	98.6206	-4.79312
37.2682	98.599	-4.81058
37.2939	98.5775	-4.82835
37.3183	98.5559	-4.84728
37.3476	98.5338	-4.86591
37.3794	98.5117	-4.88474
37.405	98.4896	-4.90246
37.4197	98.4675	-4.92047
37.4429	98.4455	-4.93813
37.4722	98.424	-4.95765
37.4868	98.4019	-4.98039
37.5113	98.3797	-5.0009
37.5479	98.3579	-5.01969
37.5711	98.3361	-5.0385
37.5894	98.3136	-5.05513
37.6151	98.2913	-5.06949
37.6346	98.2692	-5.08451
37.6493	98.2471	-5.09741
37.67	98.2242	-5.11003
37.6847	98.2021	-5.12621
37.703	98.1799	-5.13904
37.7213	98.1577	-5.15459
37.7445	98.1346	-5.17168
37.7628	98.1122	-5.18667
37.7824	98.0893	-5.19994
37.7922	98.0665	-5.21296
37.8056	98.0443	-5.22465
37.8178	98.0222	-5.2367
37.8325	97.9999	-5.24878
37.8459	97.9778	-5.25629
37.8581	97.956	-5.26699
37.8679	97.9333	-5.27669
37.8801	97.9103	-5.28642
37.8935	97.8878	-5.29728
37.9057	97.8645	-5.31099
37.9216	97.8415	-5.3238
37.9363	97.8186	-5.33509
37.9436	97.796	-5.344
37.9497	97.773	-5.35387
37.957	97.7506	-5.36208
37.9631	97.7289	-5.36864
37.9693	97.7068	-5.37573
37.979	97.6841	-5.38256
37.99	97.6616	-5.38629
37.9998	97.6393	-5.39115
38.0096	97.6152	-5.39665
38.0157	97.5924	-5.40286
38.0181	97.5698	-5.41315
38.0157	97.5472	-5.42319
38.0242	97.5242	-5.43171
38.0279	97.5018	-5.43992
38.0425	97.4792	-5.44897
38.0474	97.4566	-5.4537
38.0621	97.4336	-5.45857
38.0694	97.411	-5.46615
38.0767	97.3881	-5.47075
38.0743	97.3651	-5.47173
38.0767	97.342	-5.4748
38.0731	97.3193	-5.47818
38.0767	97.2968	-5.47999
38.078	97.2739	-5.48328
38.0828	97.2508	-5.48884
38.0877	97.2287	-5.49326
38.095	97.206	-5.49761
38.095	97.183	-5.50309
38.0987	97.1599	-5.50741
38.1012	97.1377	-5.50812
38.0999	97.1143	-5.50851
38.1012	97.092	-5.51097
38.0963	97.0692	-5.51183
38.0963	97.0469	-5.51209
38.0938	97.0244	-5.51246
38.0975	97.002	-5.51473
38.095	96.9784	-5.5148
38.0987	96.9558	-5.51317
38.1012	96.9333	-5.51425
38.1097	96.9098	-5.51899
38.1121	96.8872	-5.52177
38.1183	96.8651	-5.52489
38.1207	96.8425	-5.52954
38.1158	96.8194	-5.53127
38.1109	96.7976	-5.53323
38.1121	96.775	-5.53552
38.106	96.7523	-5.53595
38.0999	96.7295	-5.53461
38.106	96.7069	-5.53532
38.1097	96.6839	-5.538
38.1085	96.661	-5.53837
38.1134	96.6384	-5.53811
38.1219	96.6163	-5.5377
38.1244	96.594	-5.53612
38.1231	96.5713	-5.53027
38.1244	96.5493	-5.52413
38.1219	96.5266	-5.5206
38.117	96.5035	-5.51908
38.1183	96.4808	-5.51776
38.1158	96.4577	-5.51624
38.1158	96.4345	-5.51775
38.1158	96.4119	-5.51661
38.117	96.3893	-5.51628
38.1109	96.3665	-5.51703
38.1097	96.3444	-5.51983
38.1109	96.3223	-5.52084
38.1085	96.3005	-5.52147
38.1024	96.2775	-5.52078
38.1024	96.2548	-5.5192
38.1012	96.2322	-5.51733
38.0938	96.2092	-5.51663
38.0938	96.1859	-5.51607
38.0938	96.1637	-5.515
38.0914	96.1419	-5.51295
38.0914	96.1197	-5.50764
38.0987	96.0976	-5.50347
38.0975	96.0757	-5.50177
38.0999	96.0535	-5.49874
38.1012	96.0307	-5.49874
38.1012	96.0081	-5.50019
38.0926	95.9853	-5.49889
38.0926	95.9622	-5.49641
38.0877	95.9405	-5.49454
38.0841	95.918	-5.49087
38.0792	95.896	-5.48702
38.0792	95.8737	-5.48591
38.0767	95.8522	-5.48598
38.0816	95.8289	-5.48416
38.0743	95.8066	-5.48104
38.0706	95.7843	-5.4788
38.0706	95.7618	-5.47512
38.0694	95.7393	-5.46946
38.0621	95.7172	-5.46476
38.0657	95.6955	-5.46014
38.0694	95.6729	-5.45401
38.067	95.6515	-5.44897
38.0657	95.6292	-5.44554
38.0645	95.6073	-5.44432
38.0621	95.585	-5.44355
38.056	95.5621	-5.44591
38.0547	95.5395	-5.44402
38.0535	95.5167	-5.4389
38.0511	95.4944	-5.43375
38.0584	95.4716	-5.42915
38.0572	95.4507	-5.41886
38.0547	95.4282	-5.4104
38.0499	95.4069	-5.40388
38.0486	95.3846	-5.39692
38.0413	95.3626	-5.38891
38.0413	95.3397	-5.38567
38.0376	95.3174	-5.38466
38.0389	95.295	-5.38357
38.0376	95.2728	-5.38132
38.0376	95.2509	-5.37866
38.0376	95.2287	-5.37543
38.0413	95.207	-5.3714
38.0364	95.1847	-5.36809
38.0389	95.163	-5.36526
38.0303	95.1403	-5.36325
38.0242	95.1183	-5.3624
38.0218	95.0961	-5.35926
38.0254	95.0739	-5.35369
38.023	95.0516	-5.34911
38.0279	95.0297	-5.34551
38.0291	95.0077	-5.33859
38.0254	94.9856	-5.33458
38.0267	94.9645	-5.33309
38.0315	94.9425	-5.32948
38.0242	94.921	-5.32502
38.0205	94.8992	-5.32117
38.0218	94.8774	-5.31405
38.0144	94.8551	-5.30841
38.0034	94.8327	-5.30398
38.0071	94.8107	-5.30152
38.001	94.7889	-5.29896
37.9973	94.7671	-5.29643
37.9925	94.7452	-5.29195
37.9876	94.7241	-5.28734
37.9864	94.7022	-5.2808
37.9888	94.6802	-5.27559
37.9839	94.6583	-5.27161
37.9888	94.636	-5.268
37.99	94.6136	-5.26422
37.9864	94.5918	-5.2629
37.9888	94.5703	-5.25944
37.9888	94.5482	-5.2572
37.9851	94.527	-5.25265
37.979	94.5054	-5.2479
37.9717	94.4842	-5.24043
37.9644	94.4624	-5.23739
37.9607	94.4408	-5.23084
37.9583	94.4186	-5.22572
37.9644	94.3966	-5.22002
37.9668	94.3746	-5.21321
37.9717	94.3525	-5.20362
37.9705	94.3311	-5.19636
37.9668	94.3093	-5.18754
37.9656	94.2881	-5.18098
37.968	94.2663	-5.17559
37.9656	94.2449	-5.17111
37.9656	94.2228	-5.16725
37.9644	94.2012	-5.16295
37.9619	94.1793	-5.15893
37.9619	94.1573	-5.15616
37.9631	94.1358	-5.15099
37.9656	94.1145	-5.14623
37.9668	94.0932	-5.14405
37.9595	94.0716	-5.14255
37.9558	94.0506	-5.14045
37.9522	94.0288	-5.13852
37.9509	94.0069	-5.13559
37.9546	93.9849	-5.13047
37.9546	93.9628	-5.1235
37.9558	93.9408	-5.11696
37.9522	93.919	-5.1124
37.9485	93.8974	-5.10716
37.9387	93.8758	-5.10213
37.9399	93.8547	-5.09632
37.9338	93.8331	-5.09123
37.9277	93.8122	-5.08614
37.9204	93.7909	-5.08115
37.9192	93.7694	-5.07712
37.9155	93.748	-5.07346
37.9119	93.7265	-5.06797
37.9131	93.7047	-5.06216
37.9106	93.6829	-5.05788
	-10.0102
37.9167	93.6617	-5.0525
37.9167	93.6402	-5.04744
37.9204	93.6193	-5.0399
37.9241	93.5979	-5.03473
37.9265	93.5767	-5.02822
37.918	93.5551	-5.02069
37.9131	93.5332	-5.0131
37.9106	93.5112	-5.00964
37.9045	93.4893	-5.00977
37.907	93.4674	-5.00947
37.9057	93.4459	-5.01031
37.9119	93.4248	-5.0114
37.9106	93.4036	-5.00833
37.9106	93.3835	-4.99775
37.9082	93.3624	-4.98208
37.9094	93.3414	-4.96951
37.9045	93.32	-4.95606
37.9082	93.2981	-4.94568
37.9155	93.2757	-4.94162
37.9228	93.2545	-4.94278
37.9326	93.2318	-4.94011
37.9522	93.2107	-4.93841
37.9558	93.19	-4.93483
37.9583	93.1689	-4.92574
37.9656	93.1477	-4.91681
37.9693	93.1269	-4.91035
37.968	93.1041	-4.90151
37.9802	93.0825	-4.89247
37.9949	93.0611	-4.8814
38.0034	93.0395	-4.87044
38.0169	93.019	-4.86245
38.0328	92.998	-4.85567
38.0474	92.9759	-4.8528
38.0657	92.9535	-4.84739
38.0902	92.932	-4.84312
38.1109	92.9105	-4.83483
38.128	92.8896	-4.82991
38.1488	92.8683	-4.82261
38.1671	92.8473	-4.8204
38.1805	92.8255	-4.81587
38.2037	92.8042	-4.81308
38.2282	92.7825	-4.80642
38.2453	92.7614	-4.80139
38.2672	92.7404	-4.79966
38.2953	92.7193	-4.80172
38.3149	92.6975	-4.80063
38.343	92.6758	-4.79984
38.3784	92.6537	-4.79901
38.4101	92.631	-4.79024
38.437	92.6089	-4.77835
38.4761	92.5866	-4.76943
38.5066	92.5656	-4.76463
38.5408	92.5438	-4.76079
38.5762	92.5226	-4.76295
38.6165	92.5004	-4.7665
38.6532	92.4787	-4.77188
38.6984	92.4556	-4.77514
38.7436	92.4332	-4.77739
38.7912	92.4105	-4.78028
38.8364	92.388	-4.78298
38.8877	92.3658	-4.78364
38.9304	92.3436	-4.78253
38.9781	92.3214	-4.78182
39.0171	92.2988	-4.78221
39.0635	92.2771	-4.78411
39.1039	92.254	-4.78384
39.1527	92.2312	-4.78509
39.1967	92.2082	-4.7856
39.2492	92.1853	-4.78902
39.3066	92.1624	-4.79438
39.3664	92.1395	-4.80156
39.4202	92.1168	-4.81009
39.4751	92.0938	-4.82014
39.5325	92.071	-4.82409
39.5875	92.0475	-4.82469
39.6449	92.0248	-4.83057
39.7047	92.0014	-4.83623
39.7646	91.9781	-4.83929
39.8342	91.9544	-4.8447
39.8965	91.9301	-4.85351
39.9624	91.9058	-4.86035
40.0259	91.8817	-4.86719
40.0931	91.8578	-4.87556
40.1542	91.834	-4.88395
40.2189	91.8109	-4.89001
40.2873	91.7863	-4.89484
40.3606	91.7626	-4.89929
40.4278	91.7386	-4.90734
40.5035	91.714	-4.91563
40.5804	91.6892	-4.92354
40.6488	91.6652	-4.93583
40.727	91.6402	-4.95117
40.8039	91.6152	-4.96384
40.8772	91.5905	-4.97607
40.9529	91.5654	-4.98923
41.0323	91.5408	-4.99926
41.1068	91.5158	-5.00871
41.1838	91.4906	-5.02015
41.2717	91.4649	-5.03538
41.356	91.4395	-5.05194
41.4366	91.4134	-5.06762
41.5172	91.387	-5.08183
41.6088	91.3613	-5.09644
41.6869	91.3354	-5.10473
41.7675	91.3094	-5.11264
41.8579	91.2834	-5.12155
41.952	91.258	-5.13288
42.0436	91.2311	-5.1463
42.1278	91.2047	-5.16563
42.2255	91.178	-5.18472
42.3135	91.1505	-5.20311
42.4026	91.123	-5.21971
42.4906	91.0957	-5.23201
42.5895	91.0685	-5.24418
42.6786	91.0408	-5.25967
42.7751	91.0139	-5.2802
42.8692	90.9862	-5.30023
42.9657	90.9586	-5.32085
43.0621	90.9307	-5.34085
43.1598	90.9025	-5.35966
43.2539	90.8741	-5.37626
43.3528	90.8454	-5.39612
43.4566	90.817	-5.4165
43.5555	90.7879	-5.43491
43.6533	90.7593	-5.45484
43.7595	90.7301	-5.47589
43.8658	90.7017	-5.49602
43.9622	90.6725	-5.51786
44.0624	90.6434	-5.54251
44.1748	90.6133	-5.56806
44.2835	90.5831	-5.59333
44.3848	90.5528	-5.61482
44.4911	90.522	-5.63759
44.6022	90.4916	-5.66217
44.6999	90.4615	-5.68594
44.8013	90.4312	-5.7078
44.9075	90.4003	-5.73534
45.0187	90.3698	-5.76058
45.1262	90.3384	-5.78402
45.2324	90.3066	-5.80736
45.3423	90.2746	-5.83236
45.4461	90.242	-5.85576
45.5524	90.2097	-5.88112
45.655	90.1776	-5.90966
45.7722	90.1459	-5.93935
45.8797	90.1135	-5.96731
45.9982	90.0817	-5.99417
46.1062	90.0488	-6.02463
46.2221	90.016	-6.05546
46.3287	89.9824	-6.086
46.4411	89.9486	-6.11724
46.5489	89.9143	-6.1482
46.6613	89.8799	-6.17607
46.769	89.8454	-6.20518
46.8861	89.8108	-6.23573
46.9973	89.7765	-6.26718
47.1144	89.7419	-6.30104
47.2268	89.708	-6.33675
47.3369	89.6731	-6.36984
47.4493	89.6379	-6.40123
47.5663	89.6022	-6.4364
47.6764	89.5661	-6.47189
47.7935	89.5293	-6.50623
47.9047	89.4926	-6.54071
48.0171	89.4563	-6.57608
48.1284	89.4197	-6.60868
48.2454	89.3824	-6.64473
48.3671	89.3452	-6.67908
48.4946	89.3075	-6.71602
48.6139	89.2692	-6.75329
48.7368	89.2315	-6.78906
48.8573	89.1941	-6.82461
48.9743	89.1555	-6.86227
49.0937	89.1173	-6.89625
49.2131	89.0785	-6.93173
49.3382	89.0392	-6.96994
49.4611	88.9995	-7.00795
49.5793	88.9602	-7.04776
49.701	88.9207	-7.09187
49.8226	88.8808	-7.13205
49.9432	88.8407	-7.17067
50.066	88.8001	-7.20965
50.1946	88.7591	-7.25066
50.3209	88.7174	-7.28916
50.4473	88.6764	-7.33071
50.5655	88.6346	-7.37198
50.6906	88.5933	-7.41496
50.8111	88.5515	-7.45797
50.9351	88.5102	-7.49899
51.058	88.4677	-7.54296
51.1831	88.4244	-7.59234
51.3141	88.381	-7.6406
51.4392	88.3369	-7.68579
51.5667	88.2926	-7.73585
51.6942	88.2481	-7.78375
51.8274	88.2045	-7.82858
51.9503	88.16	-7.87303
52.0766	88.1159	-7.92099
52.2029	88.0709	-7.96841
52.3304	88.0263	-8.01743
52.4637	87.9809	-8.06865
52.5877	87.9348	-8.12078
52.7209	87.8887	-8.17155
52.8519	87.842	-8.2203
52.9851	87.7947	-8.26927
53.1068	87.7471	-8.31725
53.2413	87.6997	-8.36564
53.3722	87.6518	-8.4156
53.5008	87.6044	-8.46854
53.6295	87.5567	-8.52295
53.7616	87.5085	-8.57679
53.8937	87.4599	-8.63131
54.0246	87.4106	-8.68708
54.1568	87.3613	-8.74176
54.2947	87.3107	-8.79564
54.4268	87.2607	-8.85134
54.56	87.2105	-8.90538
54.6956	87.1601	-8.95913
54.8335	87.109	-9.01662
54.9587	87.0584	-9.07687
55.0931	87.0069	-9.1369
55.2299	86.9547	-9.19524
55.3585	86.9027	-9.25356
55.4906	86.8498	-9.31034
55.6343	86.7966	-9.36287
55.7722	86.743	-9.4169
55.9066	86.6898	-9.47688
56.0434	86.6357	-9.53693
56.1766	86.582	-9.5979
56.3087	86.5275	-9.65971
56.4397	86.4732	-9.72261
56.5753	86.4179	-9.78279
56.7178	86.3621	-9.84211
56.8592	86.306	-9.90356
56.9936	86.2494	-9.96629
57.1281	86.1927	-10.0286
57.2636	86.1357	-10.093
57.3958	86.0788	-10.156
57.5279	86.0219	-10.2167
57.6658	85.9651	-10.2795
57.8129	85.9073	-10.3426
57.952	85.8489	-10.407
58.0934	85.7908	-10.4735
58.2336	85.7311	-10.5402
58.3796	85.671	-10.6074
58.5117	85.6105	-10.6739
58.6485	85.5496	-10.7401
58.7924	85.4892	-10.8079
58.9322	85.4273	-10.8772
59.0619	85.3668	-10.9439
59.2017	85.3056	-11.0122
59.3438	85.2448	-11.0803
59.4735	85.1814	-11.1502
59.6088	85.1198	-11.2187
59.7464	85.056	-11.291
59.8817	84.9923	-11.363
60.0148	84.9282	-11.4344
60.1523	84.8646	-11.5045
60.2888	84.7997	-11.5727
60.4263	84.7352	-11.6374
60.5617	84.6701	-11.7039
60.7003	84.6049	-11.7742
60.8345	84.5386	-11.8496
60.971	84.4724	-11.9252
61.1074	84.4058	-12.0024
61.2439	84.3387	-12.0782
61.3848	84.2714	-12.1502
61.5268	84.2041	-12.2164
61.661	84.1367	-12.2869
61.7963	84.0684	-12.3609
61.9384	84.0002	-12.4334
62.077	83.9314	-12.5108
62.2202	83.8617	-12.5886
62.3656	83.7918	-12.6677
62.5076	83.7209	-12.7427
62.6474	83.6502	-12.8212
62.785	83.5789	-12.8979
62.9236	83.508	-12.9734
63.0634	83.4365	-13.0448
63.2088	83.3649	-13.1176
63.3508	83.2929	-13.189
63.4895	83.2202	-13.2599
63.6316	83.1473	-13.335
63.7702	83.073	-13.4141
63.9134	82.9992	-13.4943
64.0588	82.9242	-13.5728
64.2075	82.8496	-13.6506
64.3439	82.7741	-13.7261
64.4882	82.6993	-13.7998
64.6314	82.624	-13.8779
64.77	82.5484	-13.9584
64.9087	82.4725	-14.0421
65.0485	82.3961	-14.1252
65.1928	82.3194	-14.2093
65.3337	82.2414	-14.2891
65.4757	82.1636	-14.3679
65.62	82.0847	-14.4433
65.7665	82.0063	-14.5216
65.9007	81.9276	-14.5992
66.0416	81.8486	-14.676
66.1848	81.7693	-14.7566
66.3246	81.6896	-14.8387
66.4711	81.6097	-14.9195
66.6209	81.528	-14.9994
66.7618	81.4471	-15.0799
66.9207	81.3569	-15.1666
67.056	81.2829	-15.235
67.2159	81.1921	-15.319
67.3456	81.118	-15.3889
67.5056	81.0264	-15.4776
67.6386	80.9518	-15.5476
67.793	80.8602	-15.6373
67.9328	80.7768	-15.7166
68.0804	80.6929	-15.7959
68.2112	80.6171	-15.8664
68.3589	80.5329	-15.9467
68.5076	80.4468	-16.025
68.6552	80.3612	-16.1041
68.8028	80.2747	-16.1842
68.9628	80.1796	-16.2706
69.1082	80.0924	-16.3491
69.2513	80.0051	-16.4293
69.3889	79.9272	-16.5026
69.532	79.8392	-16.5814
69.6796	79.7516	-16.6645
69.8407	79.6537	-16.7544
69.9905	79.5651	-16.8338
70.1192	79.4843	-16.903
70.2679	79.3948	-16.9795
70.411	79.3045	-17.0529
70.5822	79.2055	-17.1337
70.7365	79.1151	-17.2066
70.8718	79.0332	-17.2767
71.0421	78.9334	-17.3639
71.1876	78.8423	-17.4409
71.318	78.7597	-17.5081
71.4689	78.658	-17.5974
71.5929	78.5748	-17.6682
71.7502	78.4721	-17.752
71.885	78.3883	-17.8206
72.037	78.286	-17.9036
72.1663	78.2022	-17.9682
72.3345	78.0989	-18.0477
72.481	78.0052	-18.1206
72.6287	77.9116	-18.1971
72.7645	77.8253	-18.2663
72.9316	77.7208	-18.3491
73.076	77.6247	-18.4245
73.2205	77.5289	-18.4985
73.3681	77.4315	-18.569
73.5147	77.3353	-18.6413
73.6656	77.2385	-18.7109
73.8079	77.1509	-18.7699
73.9803	77.0442	-18.849
74.1097	76.9569	-18.913
74.2617	76.8596	-18.9815
74.4083	76.7615	-19.0518
74.5527	76.664	-19.1229
74.7133	76.5555	-19.1935
74.8631	76.4567	-19.253
74.9925	76.3677	-19.3075
75.1574	76.2588	-19.3708
75.3061	76.1598	-19.4312
75.4527	76.0599	-19.491
75.5917	75.9715	-19.548
75.7426	75.8706	-19.609
75.9097	75.7608	-19.6773
76.0466	75.6696	-19.7301
76.1997	75.5694	-19.7899
76.3463	75.4682	-19.8469
76.5025	75.3682	-19.9008
76.6534	75.2673	-19.9539
76.8194	75.1563	-20.0122
76.952	75.0656	-20.0581
77.1029	74.9638	-20.1122
77.2506	74.8622	-20.1674
77.4004	74.76	-20.2184
77.5556	74.658	-20.2669
77.7281	74.5443	-20.3149
77.8725	74.451	-20.3508
78.0374	74.3482	-20.3948
78.2153	74.2351	-20.442
78.3737	74.1325	-20.4839
78.5106	74.0411	-20.5245
78.6874	73.93	-20.5732
78.821	73.8381	-20.6069
78.9956	73.7258	-20.6483
79.139	73.6331	-20.6837
79.3017	73.5305	-20.7173
79.4742	73.4167	-20.7533
79.6273	73.3239	-20.7826
79.7954	73.2101	-20.8188
79.9571	73.107	-20.8462
80.1048	73.0143	-20.8705
80.2794	72.9004	-20.9019
80.4378	72.7968	-20.9326
80.5898	72.7034	-20.9588
80.7644	72.5895	-20.9886
80.9293	72.4849	-21.0167
81.0975	72.3811	-21.0434
81.257	72.2772	-21.0636
81.4165	72.1736	-21.0795
81.5879	72.0703	-21.1005
81.7463	71.9672	-21.1188
81.9069	71.8643	-21.1324
82.0665	71.7607	-21.1461
82.2281	71.6579	-21.1606
82.3844	71.554	-21.1704
82.5504	71.4501	-21.1809
82.7153	71.3459	-21.1911
82.8832	71.2422	-21.1979
83.0503	71.1381	-21.2011
83.2132	71.0347	-21.2047
83.3761	70.932	-21.2035
83.5347	70.8284	-21.1994
83.706	70.7267	-21.1949
83.87	70.6239	-21.1897
84.0371	70.5216	-21.181
84.201	70.4185	-21.1684
84.3691	70.3166	-21.155
84.531	70.2134	-21.1441
84.6917	70.1109	-21.1314
84.8557	70.0085	-21.1195
85.0238	69.9062	-21.1106
85.1867	69.8047	-21.0987
85.358	69.7023	-21.0824
85.5303	69.6016	-21.0635
85.7027	69.4995	-21.0387
85.8708	69.3984	-21.0107
86.0474	69.2971	-20.9788
86.2155	69.1966	-20.9442
86.392	69.0959	-20.9078
86.5633	68.9962	-20.8658
86.7409	68.8972	-20.8223
86.9143	68.7976	-20.7781
87.0835	68.6993	-20.7304
87.2527	68.5998	-20.6787
87.425	68.502	-20.6295
87.5963	68.403	-20.5772
87.7708	68.3052	-20.5233
87.9547	68.2067	-20.4673
88.1291	68.1091	-20.4093
88.3078	68.012	-20.3487
88.4843	67.9152	-20.286
88.664	67.8194	-20.2196
88.8364	67.723	-20.1523
89.0182	67.6286	-20.0876
89.1905	67.5328	-20.0186
89.3618	67.4382	-19.9484
89.5341	67.3428	-19.8782
89.7159	67.2475	-19.8054
89.8925	67.1522	-19.7275
90.0795	67.0583	-19.6496
90.2624	66.965	-19.5675
90.4421	66.8719	-19.4833
90.6207	66.7807	-19.3996
90.8025	66.6885	-19.3169
90.9822	66.5975	-19.2309
91.1714	66.5055	-19.144
91.3584	66.4144	-19.0571
91.5423	66.3235	-18.9685
91.7315	66.2328	-18.8769
91.9143	66.1421	-18.7824
92.0919	66.0516	-18.6912
92.2811	65.9629	-18.5944
92.4629	65.8733	-18.4948
92.6489	65.7855	-18.3927
92.8349	65.6972	-18.2922
93.0251	65.6104	-18.185
93.2122	65.5225	-18.0812
93.4066	65.4357	-17.9772
93.5894	65.3485	-17.8721
93.7838	65.2619	-17.766
93.9719	65.176	-17.6597
94.1611	65.0902	-17.5496
94.351	65.0058	-17.4364
94.5367	64.9203	-17.3231
94.7163	64.8367	-17.2069
94.9031	64.7524	-17.0911
95.0858	64.6691	-16.9764
95.2613	64.5856	-16.8625
95.442	64.5034	-16.7476
95.6247	64.4207	-16.6308
95.8043	64.3388	-16.5141
95.989	64.2575	-16.3923
96.1727	64.176	-16.2691
96.3574	64.0961	-16.1461
96.5421	64.0157	-16.0258
96.7289	63.9364	-15.9041
96.9105	63.856	-15.7833
97.0983	63.7769	-15.6632
97.283	63.6978	-15.5366
97.4667	63.6196	-15.4112
97.6524	63.5414	-15.2815
97.8341	63.4642	-15.1518
98.0198	63.3879	-15.021
98.2025	63.3108	-14.8922
98.3922	63.2352	-14.759
98.581	63.1593	-14.6295
98.7769	63.0844	-14.5006
98.9667	63.0087	-14.368
99.1615	62.934	-14.2394
99.3513	62.8592	-14.1136
99.538	62.7852	-13.9869
99.7217	62.7115	-13.8575
99.9125	62.6381	-13.7307
100.109	62.5661	-13.5971
100.297	62.4933	-13.4632
100.489	62.4219	-13.3283
100.682	62.3502	-13.1925
100.873	62.2789	-13.0554
101.059	62.2071	-12.9232
101.249	62.1366	-12.7878
101.438	62.0661	-12.6504
101.622	61.9964	-12.5186
101.811	61.9279	-12.3834
101.99	61.8593	-12.2465
102.187	61.7914	-12.1096
102.382	61.723	-11.9749
102.578	61.656	-11.837
102.765	61.5886	-11.7014
102.961	61.5222	-11.564
103.148	61.4552	-11.4292
103.334	61.3878	-11.301
103.526	61.32	-11.1812
103.715	61.2518	-11.068
103.908	61.1844	-10.9582
104.089	61.1168	-10.8488
104.276	61.0514	-10.7327
104.467	60.9857	-10.6079
104.66	60.9217	-10.4761
104.851	60.8575	-10.3398
105.048	60.7939	-10.2017
105.244	60.7305	-10.0616
105.438	60.6676	-9.92369
105.63	60.6056	-9.78701
105.822	60.5436	-9.65118
106.016	60.4825	-9.51578
106.208	60.4212	-9.38033
106.392	60.3614	-9.24078
106.582	60.3007	-9.10196
106.774	60.2407	-8.96273
106.967	60.1817	-8.82174
107.159	60.123	-8.68117
107.356	60.0644	-8.53825
107.543	60.0063	-8.39689
107.737	59.9496	-8.2517
107.924	59.8922	-8.10578
108.119	59.836	-7.96234
108.31	59.7796	-7.8212
108.509	59.7244	-7.675
108.7	59.6684	-7.53362
108.893	59.6131	-7.39422
109.087	59.558	-7.24727
109.278	59.5029	-7.10508
109.472	59.4478	-6.96368
109.663	59.3939	-6.82322
109.857	59.3405	-6.67788
110.046	59.2863	-6.53547
110.24	59.2345	-6.39175
110.434	59.1826	-6.25266
110.628	59.1302	-6.11546
110.826	59.0783	-5.98058
111.02	59.0269	-5.84556
111.218	58.9746	-5.70646
111.407	58.9227	-5.56585
111.598	58.8721	-5.42496
111.795	58.8217	-5.28797
111.991	58.7721	-5.15524
112.181	58.7225	-5.02473
112.377	58.6735	-4.89544
112.569	58.6245	-4.76591
112.757	58.5753	-4.63537
112.949	58.5264	-4.50211
113.147	58.4775	-4.37125
113.344	58.4295	-4.23934
113.544	58.3807	-4.10724
113.74	58.3336	-3.97374
113.94	58.2863	-3.84258
114.139	58.24	-3.70904
114.327	58.1934	-3.57442
114.52	58.1481	-3.44166
114.714	58.1018	-3.3115
114.904	58.0558	-3.18582
115.094	58.0102	-3.0627
115.289	57.964	-2.93939
115.487	57.9186	-2.8143
115.677	57.874	-2.69117
115.875	57.8305	-2.56174
116.066	57.7863	-2.43162
116.267	57.7438	-2.30393
116.46	57.7006	-2.17642
116.657	57.6577	-2.05107
116.847	57.6145	-1.92675
117.037	57.5715	-1.80481
117.226	57.5287	-1.67911
117.41	57.4861	-1.55772
117.595	57.4441	-1.43329
117.781	57.4022	-1.31324
117.97	57.3612	-1.1931
118.158	57.3192	-1.07511
118.353	57.2788	-0.954723
118.545	57.2379	-0.830784
118.732	57.1971	-0.709152
118.921	57.1566	-0.587702
119.108	57.1169	-0.471048
119.295	57.0769	-0.353193
119.48	57.0369	-0.239906
119.668	56.9979	-0.124693
119.856	56.9586	-0.010509
120.044	56.9201	0.106726
120.229	56.8814	0.222731
120.416	56.8439	0.337801
120.606	56.8057	0.456638
120.792	56.7678	0.573444
120.976	56.7296	0.691528
121.166	56.6918	0.806732
121.36	56.6538	0.925436
121.548	56.6163	1.04468
121.743	56.5798	1.16636
121.934	56.5434	1.28338
122.124	56.5074	1.39776
122.308	56.4712	1.50819
122.498	56.4354	1.61715
122.683	56.3992	1.7253
122.874	56.3631	1.83256
123.066	56.3274	1.94239
123.257	56.2918	2.05394
123.443	56.2572	2.16237
123.632	56.2222	2.27516
123.821	56.1877	2.38657
124.01	56.1531	2.49731
124.195	56.1193	2.60487
124.383	56.0847	2.71489
124.569	56.0503	2.82121
124.754	56.0163	2.92973
124.94	55.9819	3.03655
125.131	55.9475	3.1459
125.326	55.9133	3.25349
125.522	55.8802	3.35898
125.709	55.8469	3.46371
125.901	55.8142	3.5707
126.086	55.7815	3.67706
126.273	55.7494	3.78155
126.464	55.7167	3.88884
126.656	55.6841	3.99767
126.847	55.6518	4.1086
127.039	55.6194	4.21755
127.23	55.587	4.32616
127.411	55.555	4.43404
127.601	55.5238	4.53834
127.785	55.4923	4.64119
127.972	55.4616	4.74489
128.154	55.4312	4.84759
128.344	55.4006	4.94801
128.534	55.3695	5.053
128.723	55.3385	5.1596
128.915	55.3074	5.26389
129.108	55.2762	5.36765
129.297	55.2458	5.46798
129.479	55.2152	5.56972
129.665	55.1852	5.67086
129.852	55.1551	5.77323
130.036	55.1256	5.87029
130.223	55.0953	5.97018
130.413	55.0648	6.06294
130.601	55.0345	6.14736
130.787	55.0037	6.23095
130.977	54.973	6.32357
131.166	54.9415	6.41648
131.356	54.9124	6.51558
131.546	54.883	6.62019
131.736	54.8547	6.72505
131.923	54.8256	6.82788
132.111	54.7985	6.93106
132.305	54.7699	7.03526
132.498	54.7411	7.13505
132.69	54.7125	7.23601
132.88	54.6846	7.33887
133.072	54.6565	7.43856
133.259	54.6279	7.53346
133.45	54.5998	7.6282
133.631	54.5705	7.71231
133.821	54.5415	7.78824
134.009	54.5108	7.86763
134.189	54.4809	7.94234
134.375	54.4511	8.01724
134.564	54.4217	8.09894
134.752	54.3923	8.18391
134.934	54.364	8.26613
135.127	54.3354	8.34964
135.308	54.3062	8.4323
135.5	54.2769	8.51419
135.685	54.2473	8.59629
135.875	54.2179	8.67787
136.063	54.1882	8.76226
136.254	54.1589	8.84576
136.439	54.1295	8.92949
136.631	54.0997	9.0159
136.821	54.0701	9.10303
137.01	54.0411	9.19155
137.205	54.0117	9.28777
137.402	53.9837	9.39258
137.591	53.9569	9.49596
137.787	53.9297	9.60145
137.981	53.9021	9.70588
138.168	53.8743	9.80774
138.351	53.8444	9.89815
138.545	53.8133	9.9828
138.73	53.7819	10.0603
138.915	53.7508	10.1331
139.097	53.72	10.1994
139.282	53.6901	10.2645
139.463	53.6606	10.3245
139.643	53.6316	10.3756
139.824	53.601	10.4089
140.001	53.5699	10.4239
140.179	53.5373	10.4252
140.352	53.5033	10.4128
140.529	53.4686	10.3996
140.702	53.4341	10.3956
140.886	53.3995	10.4049
141.063	53.3652	10.425
141.243	53.3309	10.4559
141.422	53.2953	10.4865
141.604	53.2591	10.5144
141.784	53.2207	10.5384
141.963	53.1808	10.5549
142.144	53.1407	10.5663
142.317	53.1006	10.5736
142.493	53.06	10.577
142.668	53.0201	10.5772
142.846	52.9814	10.587
143.031	52.9431	10.6192
143.219	52.9059	10.669
143.409	52.8695	10.7417
143.602	52.8344	10.8336
143.795	52.7991	10.9305
143.982	52.7633	11.0174
144.174	52.727	11.099
144.361	52.6907	11.1708
144.547	52.655	11.2363
144.729	52.6194	11.2947
144.91	52.584	11.3508
145.094	52.548	11.4052
145.275	52.5109	11.4515
145.457	52.471	11.4924
145.637	52.4306	11.526
145.819	52.3905	11.5507
145.996	52.3508	11.5725
146.182	52.3128	11.5965
146.361	52.2768	11.6188
146.543	52.2408	11.6408
146.72	52.2035	11.6588
146.904	52.165	11.6716
147.081	52.1248	11.6868
147.263	52.0841	11.7075
147.452	52.0429	11.7428
147.647	52.0022	11.8001
147.835	51.964	11.8776
148.025	51.9277	11.9712
148.218	51.8931	12.0762
148.406	51.8608	12.1833
148.595	51.8299	12.2919
148.785	51.7983	12.4012
148.973	51.7666	12.506
149.161	51.7345	12.6057
149.349	51.7019	12.7034
149.537	51.6688	12.7965
149.723	51.6356	12.8822
149.913	51.6023	12.9607
150.094	51.5689	13.0394
150.282	51.536	13.1226
150.464	51.5039	13.2087
150.655	51.4726	13.294
150.84	51.4421	13.3834
151.024	51.4132	13.4694
151.208	51.3827	13.5446
151.397	51.351	13.6116
151.58	51.3195	13.6768
151.753	51.2865	13.732
151.941	51.251	13.7784
152.123	51.2163	13.8225
152.305	51.1823	13.8655
152.488	51.1476	13.9147
152.677	51.1136	13.9686
152.864	51.0804	14.0219
153.042	51.0466	14.0731
153.223	51.0121	14.1186
153.404	50.9769	14.1478
153.588	50.9416	14.1697
153.764	50.9058	14.1942
153.953	50.8704	14.2214
154.138	50.8356	14.2524
154.323	50.8004	14.2848
154.506	50.765	14.3178
154.688	50.7299	14.3465
154.867	50.6951	14.3757
155.042	50.6605	14.4038
155.215	50.6265	14.4303
155.394	50.5921	14.4427
155.57	50.556	14.438
155.745	50.5178	14.397
155.914	50.4757	14.3144
156.075	50.4326	14.1876
156.228	50.3863	14.0358
156.379	50.3383	13.8634
156.53	50.2883	13.6855
156.684	50.2377	13.5153
156.837	50.1844	13.3672
157.001	50.1319	13.2384
157.167	50.0801	13.1388
157.336	50.0297	13.0719
157.511	49.9817	13.0403
157.696	49.9354	13.0457
157.879	49.8911	13.0943
158.067	49.8491	13.1733
158.258	49.8092	13.2773
158.448	49.7699	13.3939
158.637	49.7306	13.5021
158.824	49.6895	13.5863
159.01	49.6462	13.6548
159.196	49.6025	13.7051
159.378	49.5573	13.7421
159.554	49.5103	13.7709
159.737	49.4629	13.8002
159.918	49.4154	13.8233
160.091	49.3656	13.8394
160.27	49.3157	13.8482
160.45	49.2654	13.8594
160.623	49.2155	13.8719
160.799	49.1649	13.88
160.976	49.1143	13.8897
161.15	49.0634	13.9037
161.328	49.0125	13.9142
161.505	48.9604	13.9163
161.676	48.9073	13.9188
161.855	48.8552	13.9243
162.035	48.8035	13.9266
162.212	48.7519	13.933
162.394	48.6992	13.9353
162.574	48.648	13.9306
162.752	48.5957	13.9209
162.927	48.543	13.9175
163.107	48.492	13.9221
163.282	48.4426	13.9416
163.467	48.3933	13.9726
163.645	48.3442	14.0073
163.83	48.2962	14.0419
164.014	48.2477	14.0756
164.198	48.1993	14.1036
164.375	48.15	14.1347
164.56	48.1007	14.1697
164.737	48.0489	14.1959
164.914	47.9956	14.2124
165.094	47.9426	14.2377
165.277	47.8898	14.2671
165.462	47.8381	14.3018
165.649	47.7879	14.3419
165.834	47.7394	14.3859
166.015	47.6893	14.4177
166.197	47.6388	14.4374
166.373	47.5858	14.4414
166.55	47.5321	14.4366
166.726	47.4765	14.4188
166.905	47.4197	14.3917
167.08	47.3609	14.361
167.255	47.3008	14.3277
167.435	47.2398	14.2952
167.613	47.179	14.2766
167.793	47.1192	14.2754
167.969	47.0601	14.2846
168.144	47.0021	14.3057
168.316	46.9454	14.339
168.493	46.8879	14.37
168.668	46.8301	14.3927
168.845	46.7722	14.4124
169.024	46.7146	14.4237
169.205	46.6555	14.4335
169.384	46.598	14.4535
169.561	46.5397	14.4758
169.736	46.4789	14.4845
169.906	46.4127	14.4847
170.082	46.3436	14.4678
170.256	46.2711	14.4368
170.432	46.1981	14.4107
170.615	46.1274	14.4055
170.802	46.0607	14.4195
170.982	45.9968	14.4489
171.164	45.9339	14.4819
171.347	45.8708	14.4981
171.517	45.8031	14.49
171.69	45.7321	14.4612
171.859	45.6579	14.4158
172.029	45.5826	14.3655
172.197	45.5068	14.3279
172.377	45.4337	14.3093
172.556	45.3626	14.3086
172.734	45.292	14.3223
172.911	45.2225	14.3461
173.094	45.1521	14.3734
173.274	45.0817	14.3914
173.451	45.0101	14.3938
173.624	44.9378	14.378
173.799	44.8635	14.3384
173.966	44.7882	14.2809
174.132	44.7117	14.2152
174.297	44.6339	14.1426
174.471	44.5562	14.0687
174.64	44.4783	13.9951
174.81	44.4019	13.9141
174.98	44.3247	13.8285
175.15	44.249	13.745
175.313	44.1745	13.6642
175.482	44.1026	13.5956
175.651	44.0332	13.5444
175.822	43.9675	13.5041
175.994	43.905	13.4724
176.168	43.8429	13.4474
176.34	43.7818	13.418
176.513	43.7185	13.3798
176.687	43.6552	13.3342
176.859	43.5897	13.2734
177.03	43.5238	13.1928
177.198	43.455	13.0927
177.364	43.3844	12.9799
177.52	43.3116	12.857
177.675	43.2377	12.7353
177.838	43.1637	12.6213
177.995	43.0887	12.5174
178.162	43.0157	12.416
178.329	42.9422	12.3209
178.498	42.8695	12.228
178.659	42.7955	12.1305
178.824	42.7225	12.0337
178.987	42.6481	11.9386
179.153	42.5735	11.8402
179.318	42.4981	11.7416
179.487	42.421	11.6486
179.656	42.3436	11.5509
179.815	42.265	11.4537
179.981	42.1876	11.3638
180.147	42.1098	11.2794
180.314	42.0341	11.2029
180.481	41.959	11.1367
180.654	41.8851	11.0795
180.826	41.8112	11.0285
180.992	41.7377	10.9873
181.164	41.6645	10.9493
181.336	41.59	10.9132
181.507	41.5169	10.8809
181.676	41.4414	10.8465
181.848	41.366	10.808
182.015	41.2898	10.7719
182.186	41.2144	10.7394
182.365	41.1381	10.7104
182.537	41.063	10.6888
182.715	40.9883	10.6719
182.89	40.9134	10.6571
183.067	40.8391	10.6424
183.238	40.7626	10.6255
183.414	40.6876	10.6079
183.594	40.6106	10.5909
183.774	40.5335	10.5681
183.95	40.4549	10.545
184.131	40.3776	10.5266
184.307	40.2992	10.5085
184.479	40.2207	10.49
184.656	40.1428	10.4756
184.832	40.0642	10.4678
185.008	39.9861	10.4594
185.185	39.9059	10.4505
185.366	39.8267	10.4426
185.54	39.7458	10.4353
185.717	39.6655	10.4248
185.892	39.5843	10.4138
186.071	39.5038	10.4028
186.246	39.4231	10.3925
186.427	39.3424	10.3825
186.608	39.2613	10.3731
186.788	39.1787	10.3635
186.967	39.0963	10.3559
187.14	39.0127	10.3473
187.32	38.9297	10.3442
187.5	38.846	10.3389
187.679	38.7626	10.3354
187.857	38.6787	10.3303
188.036	38.5943	10.325
188.214	38.5098	10.317
188.386	38.4244	10.3142
188.56	38.3397	10.3108
188.737	38.2539	10.3085
188.924	38.169	10.3066
189.098	38.0825	10.305
189.275	37.996	10.3018
189.452	37.9087	10.2978
189.628	37.8213	10.2949
189.801	37.7334	10.2944
189.981	37.6454	10.2947
190.164	37.5581	10.2961
190.343	37.4697	10.2949
190.528	37.3817	10.2944
190.708	37.2928	10.292
190.886	37.2047	10.2895
191.06	37.1147	10.2855
191.237	37.0251	10.2856
191.411	36.9351	10.2897
191.584	36.8444	10.296
191.765	36.7538	10.3053
191.948	36.6634	10.3179
192.134	36.5737	10.3292
192.313	36.4827	10.3385
192.5	36.3929	10.3463
192.68	36.3015	10.3561
192.859	36.2109	10.3647
193.034	36.1192	10.3753
193.212	36.0283	10.3853
193.389	35.9366	10.4008
193.57	35.8448	10.4153
193.755	35.7536	10.4328
193.936	35.6617	10.4514
194.12	35.5708	10.4706
194.305	35.4789	10.4879
194.486	35.3887	10.5078
194.665	35.2964	10.526
194.856	35.205	10.547
195.044	35.1126	10.574
195.227	35.0207	10.603
195.411	34.9281	10.63
195.6	34.8363	10.6611
195.781	34.7454	10.6923
195.961	34.6538	10.723
196.144	34.5631	10.7526
196.33	34.472	10.7822
196.515	34.3819	10.8125
196.699	34.2905	10.8473
196.887	34.1995	10.8809
197.071	34.1086	10.9175
197.251	34.0174	10.9562
197.432	33.9266	10.9936
197.612	33.8359	11.0289
197.798	33.7466	11.066
197.984	33.6567	11.105
198.174	33.5681	11.1499
198.364	33.4789	11.1983
198.556	33.3905	11.2477
198.742	33.3017	11.2983
198.927	33.2131	11.347
199.115	33.1242	11.389
199.297	33.0355	11.4292
199.482	32.948	11.4744
199.663	32.86	11.5207
199.855	32.7735	11.5685
200.042	32.6868	11.6221
200.234	32.602	11.676
200.423	32.5163	11.7269
200.617	32.4308	11.7758
200.805	32.3456	11.8226
200.992	32.2611	11.8691
201.184	32.1766	11.9201
201.372	32.0926	11.9719
201.566	32.0104	12.0284
201.754	31.9275	12.0889
201.949	31.8462	12.1485
202.128	31.7644	12.2059
202.319	31.6836	12.2618
202.504	31.6024	12.3173
202.689	31.5221	12.3712
202.873	31.4423	12.4297
203.067	31.3626	12.4898
203.255	31.2842	12.5517
203.44	31.2058	12.6111
203.629	31.1293	12.6757
203.817	31.0521	12.739
204.009	30.9768	12.8031
204.201	30.9009	12.868
204.397	30.8265	12.9385
204.593	30.752	13.01
204.785	30.6781	13.0789
204.977	30.6045	13.1467
205.165	30.5315	13.2164
205.358	30.4597	13.2816
205.548	30.388	13.3488
205.741	30.3177	13.4206
205.931	30.2477	13.491
206.125	30.1796	13.5626
206.312	30.111	13.6388
206.501	30.043	13.7115
206.687	29.9748	13.7809
206.872	29.9078	13.8544
207.06	29.8411	13.9268
207.247	29.7749	13.9954
207.434	29.7105	14.0663
207.627	29.6467	14.1413
207.817	29.5834	14.2159
208.005	29.5204	14.2877
208.194	29.4591	14.3596
208.383	29.3973	14.4332
208.569	29.3362	14.5094
208.757	29.2759	14.5902
208.946	29.2155	14.6735
209.137	29.1558	14.7591
209.325	29.097	14.8417
209.517	29.0395	14.9208
209.706	28.9817	14.996
209.897	28.9259	15.0713
210.086	28.8698	15.1449
210.272	28.8143	15.217
210.458	28.7587	15.2854
210.64	28.7037	15.3486
210.827	28.6493	15.4126
211.015	28.5954	15.4773
211.21	28.5413	15.5419
211.396	28.4882	15.6085
211.591	28.4368	15.6763
211.778	28.3851	15.7421
211.966	28.3348	15.8041
212.15	28.2853	15.867
212.339	28.2357	15.928
212.527	28.1855	15.9883
212.718	28.1361	16.0457
212.911	28.087	16.1044
213.097	28.0383	16.1606
213.284	27.9902	16.216
213.473	27.9426	16.2701
213.656	27.8954	16.3232
213.838	27.8476	16.3781
214.027	27.8012	16.4309
214.215	27.7545	16.4818
214.403	27.7081	16.5309
214.59	27.6616	16.5818
214.774	27.6152	16.6307
214.962	27.5691	16.6756
215.15	27.5232	16.7177
215.335	27.4781	16.7613
215.523	27.4328	16.8066
215.717	27.3892	16.8468
215.901	27.345	16.8865
216.082	27.3011	16.9285
216.267	27.2569	16.972
216.449	27.213	17.0095
216.633	27.1683	17.0445
216.813	27.1238	17.0783
217	27.08	17.1124
217.185	27.036	17.1417
217.37	26.9927	17.168
217.552	26.9496	17.1972
217.735	26.9071	17.2257
217.918	26.8636	17.2489
218.097	26.8202	17.2707
218.283	26.7768	17.2941
218.467	26.7329	17.3148
218.653	26.689	17.3365
218.831	26.6454	17.3581
219.015	26.6027	17.3796
219.198	26.5587	17.3985
219.377	26.5156	17.415
219.561	26.472	17.4297
219.75	26.4288	17.44
219.933	26.3849	17.4525
220.115	26.341	17.4662
220.3	26.297	17.4794
220.478	26.2527	17.4911
220.657	26.2084	17.5028
220.835	26.1638	17.5087
221.013	26.1201	17.5144
221.19	26.0753	17.5202
221.37	26.031	17.5241
221.546	25.9865	17.5232
221.728	25.9419	17.5231
221.909	25.8966	17.5214
222.087	25.851	17.5194
222.27	25.8044	17.5155
222.455	25.7577	17.5134
222.637	25.7115	17.507
222.817	25.6649	17.5022
223	25.6188	17.4919
223.18	25.5729	17.4833
223.356	25.5265	17.4753
223.537	25.479	17.4698
223.713	25.432	17.4595
223.889	25.3843	17.4477
224.064	25.3359	17.4355
224.242	25.2874	17.4257
224.414	25.2391	17.4094
224.59	25.1902	17.3932
224.772	25.1408	17.377
224.95	25.0917	17.356
225.135	25.0414	17.3301
225.316	24.9912	17.3043
225.497	24.9403	17.2781
225.674	24.889	17.2549
225.857	24.8377	17.2294
226.031	24.7861	17.2031
226.208	24.7338	17.1805
226.39	24.6808	17.1527
226.566	24.6278	17.1232
226.739	24.5738	17.0936
226.919	24.52	17.0627
227.1	24.4658	17.0297
227.279	24.4108	17.0003
227.458	24.3558	16.9676
227.638	24.3001	16.9326
227.814	24.2437	16.8984
227.987	24.187	16.8644
228.163	24.1309	16.8252
228.339	24.0739	16.7865
228.516	24.0169	16.7529
228.694	23.9592	16.7164
228.873	23.9014	16.6749
229.05	23.8426	16.6355
229.224	23.7827	16.599
229.401	23.7223	16.5603
229.576	23.6614	16.5225
229.752	23.5999	16.4862
229.926	23.5383	16.45
230.106	23.4769	16.4091
230.281	23.415	16.3687
230.46	23.3526	16.3313
230.633	23.2896	16.2958
230.811	23.2258	16.2572
230.994	23.1617	16.2173
231.174	23.0965	16.1778
231.35	23.0316	16.1369
231.529	22.9659	16.0944
231.713	22.8996	16.0549
231.887	22.833	16.0172
232.062	22.7664	15.9777
232.239	22.6985	15.938
232.421	22.6313	15.8976
232.594	22.5638	15.8593
232.772	22.4953	15.8208
232.952	22.4259	15.7819
233.134	22.3568	15.7457
233.316	22.2865	15.7089
233.494	22.2158	15.6713
233.669	22.1449	15.6289
233.847	22.074	15.5881
234.02	22.0023	15.5458
234.19	21.9305	15.5048
234.366	21.8586	15.4616
234.545	21.7857	15.4259
234.718	21.7125	15.3902
234.894	21.6388	15.3538
235.072	21.5639	15.3199
235.242	21.489	15.2852
235.415	21.4134	15.251
235.588	21.3379	15.2148
235.76	21.2618	15.1843
235.931	21.1861	15.1487
236.107	21.1095	15.1101
236.278	21.0333	15.0684
236.457	20.9561	15.0328
236.632	20.878	14.9927
236.804	20.8002	14.9556
236.981	20.7208	14.9266
237.157	20.6416	14.8984
237.331	20.5622	14.8692
237.506	20.483	14.8395
237.683	20.4027	14.8114
237.856	20.3233	14.7838
238.029	20.2427	14.7589
238.203	20.1606	14.73
238.386	20.0791	14.7029
238.559	19.9968	14.6768
238.737	19.9144	14.6472
238.918	19.832	14.6159
239.093	19.7507	14.5895
239.263	19.6683	14.5658
239.442	19.5854	14.5413
239.618	19.5026	14.5202
239.789	19.4192	14.5026
239.97	19.3356	14.4864
240.145	19.2504	14.4716
240.324	19.1665	14.4583
240.501	19.081	14.4462
240.678	18.9972	14.4353
240.857	18.912	14.4236
241.035	18.8276	14.4127
241.212	18.7427	14.4055
241.39	18.658	14.3998
241.571	18.5721	14.3959
241.745	18.487	14.3945
241.925	18.402	14.3923
242.102	18.3156	14.3898
242.282	18.2301	14.3869
242.462	18.1438	14.3846
242.641	18.0579	14.3819
242.818	17.9715	14.3812
242.998	17.8857	14.3779
243.176	17.7992	14.3782
243.353	17.713	14.3768
243.538	17.6269	14.375
243.724	17.5401	14.3791
243.908	17.4534	14.3919
244.086	17.3665	14.4062
244.274	17.2797	14.4221
244.451	17.1924	14.439
244.629	17.1064	14.4541
244.829	17.012	14.4703
244.995	16.9351	14.4823
245.176	16.8498	14.4995
245.359	16.7644	14.5181
245.543	16.6791	14.5403
245.724	16.593	14.5621
245.924	16.4993	14.5865
246.105	16.413	14.6115
246.271	16.3356	14.6376
246.458	16.25	14.6663
246.639	16.1654	14.6979
246.825	16.0803	14.7317
247.027	15.9878	14.7655
247.195	15.9129	14.7962
247.375	15.8281	14.8294
247.565	15.7438	14.8613
247.747	15.6595	14.895
247.93	15.5748	14.9317
248.129	15.4823	14.9699
248.318	15.3987	15.0085
248.501	15.3153	15.0459
248.687	15.233	15.0823
248.856	15.1587	15.1162
249.06	15.068	15.1599
249.241	14.9864	15.2012
249.405	14.9124	15.2405
249.618	14.8226	15.2922
249.787	14.7489	15.3328
249.978	14.6675	15.3783
250.166	14.586	15.421
250.373	14.498	15.4704
250.558	14.4181	15.5189
250.744	14.3381	15.571
250.909	14.2672	15.6164
251.097	14.188	15.6643
251.285	14.1095	15.7127
251.486	14.0227	15.7655
251.654	13.9526	15.8068
251.86	13.8673	15.8618
252.025	13.797	15.9108
252.233	13.7117	15.9722
252.405	13.6436	16.021
252.597	13.5676	16.077
252.788	13.4919	16.1321
253.003	13.4097	16.1936
253.175	13.3431	16.241
253.386	13.2614	16.3028
253.555	13.1945	16.3528
253.766	13.114	16.4153
253.935	13.047	16.4655
254.126	12.974	16.5239
254.314	12.9017	16.5823
254.521	12.8223	16.65
254.689	12.7581	16.7121
254.879	12.687	16.7771
255.09	12.6098	16.8511
255.278	12.5398	16.9225
255.45	12.4768	16.9825
255.637	12.4073	17.0423
255.828	12.338	17.1024
256.016	12.2692	17.1606
256.2	12.2008	17.2139
256.408	12.1269	17.2734
256.595	12.059	17.3269
256.778	11.9923	17.3833
256.967	11.9263	17.4366
257.158	11.8609	17.4896
257.329	11.8012	17.5373
257.542	11.731	17.5992
257.716	11.6723	17.6486
257.927	11.6022	17.7111
258.116	11.5383	17.7697
258.292	11.4819	17.8239
258.499	11.4134	17.8859
258.667	11.3583	17.935
258.854	11.2976	17.9879
259.065	11.2308	18.043
259.249	11.1706	18.0914
259.417	11.1156	18.1354
259.627	11.05	18.1939
259.817	10.9895	18.2467
260.006	10.9299	18.2973
260.195	10.871	18.3476
260.369	10.8188	18.3907
260.575	10.7553	18.4398
260.763	10.6983	18.4872
260.931	10.6479	18.53
261.114	10.591	18.5764
261.321	10.5295	18.6339
261.506	10.4739	18.6828
261.69	10.4192	18.7332
261.875	10.3647	18.7833
262.063	10.3107	18.8351
262.227	10.2631	18.8794
262.415	10.2102	18.9274
262.605	10.1579	18.971
262.812	10.1004	19.0208
262.982	10.0543	19.0614
263.189	9.99781	19.1082
263.376	9.94717	19.1519
263.561	9.89646	19.1974
263.742	9.84627	19.2393
263.922	9.7962	19.2788
264.108	9.7475	19.3216
264.29	9.69938	19.3666
264.469	9.65172	19.4079
264.66	9.60499	19.4497
264.852	9.55842	19.4915
265.035	9.51156	19.5328
265.224	9.465	19.5742
265.418	9.41879	19.6154
265.603	9.37219	19.6614
265.784	9.32657	19.7044
265.972	9.28255	19.745
266.153	9.2383	19.7829
266.332	9.19447	19.8224
266.516	9.15106	19.8596
266.702	9.10901	19.8969
266.878	9.0662	19.9355
267.063	9.02382	19.9751
267.248	8.98256	20.0116
267.43	8.9411	20.0467
267.613	8.89932	20.0866
267.803	8.85836	20.1281
267.99	8.81822	20.168
268.177	8.77795	20.2091
268.366	8.7386	20.2486
268.553	8.69955	20.2833
268.74	8.6611	20.3115
268.925	8.62257	20.3378
269.11	8.58462	20.3671
269.295	8.54715	20.396
269.483	8.51009	20.4246
269.672	8.47337	20.4535
269.854	8.43712	20.4845
270.042	8.40148	20.5108
270.226	8.36586	20.5401
270.407	8.3316	20.5709
270.586	8.29575	20.6025
270.775	8.26097	20.6348
270.958	8.22651	20.664
271.14	8.19223	20.6892
271.327	8.15747	20.7125
271.511	8.125	20.7363
271.693	8.09237	20.7587
271.873	8.05943	20.7819
272.063	8.02744	20.8058
272.243	7.99538	20.8299
272.43	7.96407	20.8535
272.617	7.93227	20.8734
272.802	7.90045	20.8917
272.985	7.86951	20.9099
273.173	7.83872	20.9269
273.352	7.8081	20.9442
273.532	7.77855	20.9624
273.716	7.74997	20.9837
273.893	7.72046	21.0026
274.074	7.69225	21.0224
274.257	7.6634	21.0388
274.445	7.635	21.0521
274.631	7.60617	21.0638
274.818	7.57842	21.0781
275.005	7.55028	21.0895
275.19	7.52254	21.1015
275.371	7.49546	21.1168
275.55	7.46926	21.1293
275.734	7.44296	21.1379
275.913	7.41711	21.1482
276.095	7.39257	21.1585
276.276	7.36696	21.1683
276.461	7.34139	21.1812
276.641	7.31637	21.1935
276.822	7.29118	21.2067
277.005	7.26563	21.2231
277.187	7.24106	21.2401
277.367	7.21592	21.2516
277.543	7.19158	21.2661
277.726	7.16798	21.2786
277.903	7.14449	21.2867
278.081	7.12161	21.2947
278.266	7.09949	21.3072
278.454	7.0764	21.3149
278.632	7.05309	21.3189
278.819	7.03035	21.3273
279.003	7.00762	21.3354
279.18	6.98551	21.341
279.36	6.96322	21.3507
279.543	6.94161	21.3645
279.72	6.92041	21.3748
279.9	6.89922	21.3834
280.08	6.87801	21.393
280.261	6.85813	21.4006
280.442	6.8376	21.4044
280.623	6.81699	21.4077
280.802	6.79641	21.4107
280.986	6.77657	21.4182
281.161	6.75625	21.4252
281.339	6.73674	21.4352
281.52	6.71738	21.4449
281.7	6.69889	21.4553
281.875	6.67979	21.4601
282.056	6.6609	21.4641
282.234	6.64222	21.464
282.408	6.62327	21.4644
282.587	6.60391	21.465
282.767	6.58539	21.469
282.949	6.56751	21.4744
283.132	6.54947	21.4806
283.315	6.53178	21.4844
283.497	6.51412	21.487
283.673	6.49682	21.4841
283.855	6.47931	21.4809
284.035	6.4615	21.4805
284.214	6.444	21.4821
284.393	6.42602	21.4854
284.578	6.4088	21.4888
284.757	6.39162	21.4926
284.937	6.37556	21.4946
285.119	6.35922	21.498
285.301	6.34454	21.4986
285.482	6.32874	21.5007
285.66	6.31321	21.5003
285.835	6.29729	21.4994
286.013	6.2815	21.4991
286.192	6.26551	21.5004
286.366	6.24973	21.5
286.546	6.23448	21.5018
286.726	6.21901	21.5016
286.904	6.2039	21.4988
287.082	6.18908	21.4946
287.267	6.17486	21.4931
287.447	6.16001	21.4883
287.627	6.14481	21.4857
287.809	6.13053	21.4821
287.99	6.1154	21.4808
288.17	6.1005	21.4778
288.352	6.08615	21.4789
288.536	6.07312	21.4797
288.712	6.0589	21.4821
288.896	6.046	21.4837
289.074	6.03256	21.4853
289.257	6.01964	21.4839
289.437	6.00608	21.4813
289.619	5.99253	21.4787
289.796	5.97864	21.4728
289.98	5.9652	21.4681
290.162	5.95141	21.4667
290.345	5.93785	21.4698
290.532	5.92471	21.4729
290.714	5.91179	21.4778
290.897	5.89926	21.4822
291.074	5.88673	21.482
291.255	5.87418	21.4813
291.438	5.86198	21.4764
291.623	5.84967	21.4696
291.799	5.83683	21.4639
291.978	5.82396	21.463
292.156	5.8118	21.4599
292.33	5.79948	21.4565
292.509	5.78702	21.4559
292.692	5.77537	21.4553
292.877	5.76441	21.4528
293.062	5.75284	21.4531
293.247	5.7412	21.4539
293.427	5.72989	21.4536
293.606	5.71799	21.4516
293.788	5.70576	21.4505
293.967	5.69359	21.4457
294.153	5.6825	21.4431
294.333	5.67106	21.4399
294.519	5.66031	21.4357
294.701	5.6495	21.4283
294.886	5.63958	21.4233
295.063	5.6287	21.4206
295.245	5.61755	21.4187
295.428	5.60628	21.4195
295.605	5.59508	21.4195
295.786	5.58285	21.4171
295.964	5.57204	21.4148
296.147	5.56165	21.4095
296.321	5.55127	21.401
296.5	5.5412	21.3937
296.675	5.53146	21.3898
296.853	5.52097	21.383
297.032	5.51091	21.3839
297.215	5.50048	21.3887
297.395	5.49006	21.3933
297.575	5.4799	21.3918
297.759	5.46994	21.3885
297.939	5.45967	21.3824
298.115	5.44969	21.3719
298.296	5.43993	21.3613
298.474	5.43149	21.3546
298.652	5.42194	21.3524
298.83	5.41201	21.3483
299.013	5.40228	21.3435
299.194	5.39227	21.3383
299.38	5.38161	21.3341
299.557	5.37221	21.3296
299.741	5.36342	21.3231
299.921	5.35438	21.3226
300.098	5.34559	21.3228
300.279	5.33657	21.3172
300.461	5.32697	21.3088
300.636	5.31728	21.3011
300.813	5.30743	21.2939
300.996	5.29794	21.2873
301.176	5.28838	21.2829
301.359	5.27913	21.2791
301.542	5.27025	21.2754
301.729	5.26172	21.2681
301.909	5.25277	21.2618
302.09	5.24446	21.2578
302.273	5.23575	21.2552
302.455	5.227	21.251
302.637	5.21812	21.2472
302.82	5.2094	21.2421
303.007	5.20003	21.2364
303.187	5.19193	21.2289
303.366	5.18311	21.2238
303.542	5.17471	21.2186
303.723	5.16636	21.2121
303.902	5.15808	21.205
304.079	5.14999	21.2006
304.263	5.14155	21.1951
304.443	5.13301	21.1871
304.624	5.12449	21.1797
304.8	5.1161	21.1738
304.99	5.10662	21.1679
305.166	5.09839	21.1606
305.349	5.09038	21.1547
305.527	5.08237	21.1501
305.707	5.07465	21.1469
305.878	5.06706	21.1465
306.062	5.05962	21.1462
306.24	5.05149	21.1436
306.418	5.04272	21.1419
306.598	5.0339	21.1366
306.778	5.0253	21.1255
306.956	5.01639	21.1113
307.131	5.00812	21.1008
307.309	5.00043	21.087
307.485	4.99269	21.0735
307.658	4.98551	21.0612
307.83	4.97797	21.0518
308.007	4.96948	21.0402
308.185	4.96173	21.0313
308.366	4.9537	21.0255
308.545	4.94493	21.0194
308.726	4.9367	21.0126
308.912	4.92932	21.0064
309.092	4.92149	21.0009
309.271	4.91403	20.9927
309.454	4.90675	20.9831
309.638	4.89988	20.9772
309.813	4.89248	20.9722
309.99	4.88486	20.9647
310.171	4.87684	20.9577
310.351	4.86892	20.9509
310.534	4.86044	20.9414
310.714	4.85225	20.9336
310.898	4.84482	20.927
311.079	4.83756	20.9183
311.259	4.83053	20.9127
311.44	4.82371	20.9056
311.62	4.81701	20.8963
311.802	4.80949	20.8871
311.98	4.80209	20.8817
312.159	4.79471	20.8738
312.334	4.78716	20.868
312.512	4.7798	20.8634
312.688	4.77277	20.8576
312.868	4.76553	20.8484
313.045	4.75839	20.8371
313.226	4.75189	20.8278
313.406	4.74474	20.8165
313.582	4.73758	20.8092
313.758	4.7304	20.8037
313.936	4.72271	20.7991
314.115	4.71434	20.7912
314.292	4.70611	20.7851
314.474	4.69883	20.7759
314.653	4.69187	20.7669
314.836	4.68531	20.7573
315.014	4.67858	20.7469
315.199	4.67285	20.7403
315.379	4.66545	20.7337
315.564	4.65811	20.7263
315.749	4.65082	20.7232
315.93	4.64393	20.7218
316.108	4.63656	20.715
316.29	4.62995	20.7067
316.471	4.6233	20.6963
316.65	4.61651	20.6845
316.828	4.60972	20.6713
317.009	4.60327	20.661
317.187	4.59673	20.6506
317.362	4.58967	20.6468
317.536	4.58264	20.6421
[truncated: 102 more rows]
